# Supplementary material for: Relationship Between the Practice of Physical Activity and Physical Fitness in Physical Education Students: The Integrated Regulation As a Mediating Variable
Source: Front Psychol. 2020 Jul 29;11:1910. doi: 10.3389/fpsyg.2020.01910 (PMC7405605; doi:10.3389/fpsyg.2020.01910)
Supplement: Supplementary file 1 [file Table_1.XLSX]

## Sheet: Hoja1
ID	Height	Weight	Span	BMI	CRF (mL/kg/min)	Z_CRF (mL/kg/min)	Sit-ups	Z_Sit-ups	Handgrip strength_R	Handgrip strength_I	Handgrip strength _Mean	_Handgrip strength	Hand_Grip_Relativo	ZHand_Grip_Relativo	Standing Broad Jump	Z_Standing Broad Jump	Standing Broad Jump_cms	Z_Standing Broad Jump	Standing Broad Jump _RELATIVO_cms	Standing Broad Jump _RELATIVO_MTS	ZStanding Broad Jump _RELATIVO_MTS	ZStanding Broad Jump _RELATIVO_cms	Shuttle run 5*10 m	Z_Shuttle run 5*10 m	Sit_and_reach	ZSit_and_reach	PFGS	PP_1	PP_2	PP_3	PP_4	PP_5	PP_6	PP_7	PP_8	PP_9	PP_10	PP_11	PP_12	PP_13	PP_14	PP_15	PP_16	PP_17	PP_18	PP_19	PP_20	PP_21	PP_22
3	1.56	49.4	1.63	20.3	44.57	0.85	19	-0.1	27.9	25.1	26.5	0.36	0.54	0.34	1.52	0.99	151.67	0.99	7492.33	74.92	1.06	1.05808	15.88	-0.25	-12.5	-1.13	0.72	7	7	7	1	1	1	7	7	7	6	1	1	7	7	7	1	1	1	7	7	7	1
5	1.47	35.8	1.51	16.66	43.9	0.73	30	1.88	16.33	14.6	15.47	-0.22	0.43	-0.05	1.37	0.37	137	0.37	4904.6	49.05	-0.46	-0.45563	16.75	0.28	-10.67	-0.97	2.07	7	7	7	1	1	1	7	7	7	7	1	1	7	7	7	1	1	1	7	7	7	1
8	1.41	33.3	1.43	16.87	51.06	2.06	22	0.44	19.23	18.7	18.97	-0.04	0.57	0.47	1.25	-0.14	125	-0.14	4162.5	41.63	-0.89	-0.88972	14.84	-0.89	-20.33	-1.84	-0.4	7	7	7	1	1	1	7	7	7	6	1	1	7	7	7	1	1	1	7	7	7	7
10	1.49	33.7	1.55	15.18	39.65	-0.06	18	-0.28	15.17	12.47	13.82	-0.3	0.41	-0.13	1.11	-0.72	111.33	-0.72	3751.93	37.52	-1.13	-1.12988	16.78	0.29	-3.67	-0.33	-1.4	7	7	7	1	1	1	7	7	7	5	1	1	7	7	7	2	1	1	7	7	7	6
12	1.53	64	1.55	27.34	37.18	-0.52	15	-0.82	20.43	20.03	20.23	0.03	0.32	-0.49	1.03	-1.08	102.67	-1.08	6570.67	65.71	0.52	0.51895	17.22	0.56	-14.33	-1.3	-3.12	7	7	7	1	1	7	7	7	7	4	7	1	7	7	7	1	1	1	7	7	7	7
13	1.56	56.9	1.6	23.38	39.65	-0.06	26	1.16	21.27	16.33	18.8	-0.04	0.33	-0.43	1.28	-0.02	127.67	-0.02	7264.23	72.64	0.92	0.92465	16.53	0.14	-4	-0.36	0.81	7	7	6	1	1	1	7	7	7	2	1	1	7	7	7	1	1	1	7	7	7	4
15	1.43	36.9	1.43	18.04	39.65	-0.06	18	-0.28	14.83	12.13	13.48	-0.32	0.37	-0.3	1.41	0.53	140.67	0.53	5190.6	51.91	-0.29	-0.28833	15.31	-0.6	-1	-0.09	-0.83	7	4	7	1	1	1	7	7	7	1		1	7	7	7	1	1	1	7	7	7	6
17	1.58	65.3	1.65	26.16	35.24	-0.88	15	-0.82	24.83	23.03	23.93	0.22	0.37	-0.3	1.23	-0.22	123	-0.22	8031.9	80.32	1.37	1.3737	18.44	1.31	-7.33	-0.66	-1.05	7	4	6	4	1	1	7	4	7	1	1	1	7	7	7	1	1	1	7	7	7	1
20	1.45	37.3	1.51	17.86	44.57	0.85	17	-0.46	17.47	14.87	16.17	-0.18	0.43	-0.05	1.27	-0.05	127	-0.05	4737.1	47.37	-0.55	-0.5536	15.97	-0.2	-0.67	-0.06	-0.1	7	7	7	7	1	1	7	6	7	6	3	1	7	5	7	6	4	1	6	6	7	7
25	1.38	42.4	1.45	22.43	39.65	-0.06	27	1.34	15	14.43	14.72	-0.26	0.35	-0.37	1.26	-0.08	126.33	-0.08	5356.53	53.57	-0.19	-0.19127	16.29	0	5.33	0.48	1.42	7	5	7	7	7	7	7	7	6	3	1	5	7	7	7	7	1	1	7	4	6	5
28	1.4	41.1	1.55	20.97	37.18	-0.52	16	-0.64	24.7	21.23	22.97	0.17	0.56	0.43	1.38	0.41	138	0.41	5671.8	56.72	-0.01	-0.00685	18.4	1.28	3	0.27	0.98	7	7	7	7	5	5	7	7	7	5	7	5	4	7	7	6	1	5			5	6
30	1.41	33.2	1.48	16.65	42.11	0.4	25	0.98	19.23	17.53	18.38	-0.07	0.55	0.41	1.54	1.1	154.33	1.1	5123.87	51.24	-0.33	-0.32736	14.86	-0.88	-9.33	-0.85	0.69	7	7	7	7	7	5	7	7	6	5	6	7	7	7	7	6	3	3	7	7	7	7
31	1.39	43.7	1.5	22.75	35.24	-0.88	14	-1	13.77	14.4	14.08	-0.29	0.32	-0.46	0.74	-2.28	74.33	-2.28	3248.37	32.48	-1.42	-1.42444	21.02	2.88	-0.67	-0.06	-1.63	7	4	7	7	7	7	7	7	7	6	7	1	7	7	5	7	7	1	7	3	7	2
33	1.44	43.3	1.5	21.03	42.11	0.4	21	0.26	26.67	23.23	24.95	0.28	0.58	0.49	1.38	0.41	138	0.41	5975.4	59.75	0.17	0.17074	16.19	-0.07	1	0.09	1.37	7	6	7	7	7	7	7	7	7	7	7	7	7	6	7	6	1	1	7	5	7	6
34	1.51	54	1.54	23.68	45.4	1.01	21	0.26	22.13	20.57	21.35	0.09	0.4	-0.19	1.39	0.43	138.5	0.43	7479	74.79	1.05	1.05028	14.87	-0.87	3.5	0.32	1.24	7	7	7	1	7	1	7	7	7	5	1	1	7	7	7	1	1	1	7	7	7	5
35	1.48	52.5	1.49	23.87	45.4	1.01	25	0.98	19.9	16.93	18.42	-0.06	0.35	-0.36	1.54	1.09	154	1.09	8085	80.85	1.4	1.40476	15.12	-0.72	-10	-0.91	1.39	6	7	7	7	7	1	7	7	7	5	6	7	6	6	7	7	7		1	6	7	4
36	1.47	34.6	1.48	16.01	39.12	-0.16	28	1.52	19.6	19.2	19.4	-0.01	0.56	0.43	1.62	1.43	162	1.43	5605.2	56.05	-0.05	-0.04581	14.89	-0.86	3.33	0.3	2.22	7	7	7	7	6	6	7	7	7	7	7	7	7	7	7	7	5	5	7	7	7	7
37	1.36	28.6	1.36	15.46	47.94	1.48	20	0.08	15.27	12.87	14.07	-0.29	0.49	0.17	1.52	1.01	152	1.01	4347.2	43.47	-0.78	-0.78168	14.8	-0.91	-6	-0.54	0.82	7	5	7	7	6	4	7	7	6	2	5	3	7	7	7	1	1	1	6	7	7	5
39	1.5	33.7	1.53	14.98	42.86	0.54	20	0.08	20.4	14.23	17.32	-0.12	0.51	0.26	1.39	0.47	139.33	0.47	4695.53	46.96	-0.58	-0.57792	15.06	-0.76	-20.5	-1.86	-1.64	7	7	7	4	1	1	7	7	7	4	4	1	7	7	7	4	1	1	7	6	7	1
40	1.43	37.2	1.43	18.32	50.48	1.95	22	0.44	26.27	25.07	25.67	0.31	0.69	0.92	1.62	1.43	162	1.43	6026.4	60.26	0.2	0.20057	13.73	-1.57	-7.33	-0.66	1.9	7	6	7	7	7	7	5	7	6	6	7	7	7	4	7	7	6	7	5	6	7	5
41	1.28	27.3	1.3	16.56	49.5	1.77	28	1.52	10.73	11.43	11.08	-0.45	0.41	-0.15	1.49	0.89	149.33	0.89	4076.8	40.77	-0.94	-0.93985	14.2	-1.28	9.33	0.84	3.3	7	7	7	7	7	7	7	7	7	7	6	6	7	7	7	7	1	1	7	7	7	4
42	1.31	28.6	1.32	16.67	47.94	1.48	25	0.98	17	16.2	16.6	-0.16	0.58	0.51	1.76	2.03	176.33	2.03	5043.13	50.43	-0.37	-0.37459	14.13	-1.32	5	0.45	3.47	7	7	7	4	7	1	7	7	7	7	4	1	7	7	7	1	1	1	1	7	7	1
43	1.59	38.7	1.61	15.31	49	1.68	21	0.26	21.4	19.77	20.58	0.05	0.53	0.33	1.71	1.81	171	1.81	6617.7	66.18	0.55	0.54646	14.32	-1.21	-6	-0.54	2.05	7	7	7	4	1	7	7	5	7	7	7	7	7	7	7	7	7		3	6	7	2
44	1.6	43.9	1.62	17.15	33.3	-1.24	15	-0.82	15.1	14.9	15	-0.24	0.34	-0.39	1.11	-0.74	110.67	-0.74	4858.27	48.58	-0.48	-0.48273	17.88	0.97	-9	-0.82	-2.89	4	5	7	1	6	3	6	6	5	5	5	1	1	6	7	5	3	4	5		1	5
55	1.47	36.6	1.47	16.94	33.3	-1.24	20	0.08	19.37	16.5	17.93	-0.09	0.49	0.17	1.52	1.02	152.33	1.02	5575.4	55.75	-0.06	-0.06324	14.65	-1.01	-7	-0.63	-1.87	7	7	7	5	6	7	6	7	6	3	5	7	6	7	7	2	1	1	6	6	6	3
56	1.43	32.2	1.44	15.75	35.24	-0.88	23	0.62	14.37	12.93	13.65	-0.31	0.42	-0.08	1.19	-0.38	119.33	-0.38	3842.53	38.43	-1.08	-1.07688	16.97	0.41	-13	-1.18	-1.71	7	7	7	7	7	1	6	6	7	6	7	4	6	7	7	7	4	1	7	6	7	7
58	1.54	44.7	1.55	18.85	38.53	-0.27	20	0.08	19.7	22.47	21.08	0.07	0.47	0.1	1.42	0.57	141.67	0.57	6332.5	63.33	0.38	0.37963	15.38	-0.56	-3	-0.27	-0.38	6	6	7	7	2	2	7	6	6	4	4	1	7	7	7	7	1	1	7	7	7	4
60	1.52	44.3	1.53	19.17	35.91	-0.76	25	0.98	18.5	18.27	18.38	-0.07	0.41	-0.12	1.33	0.2	133	0.2	5891.9	58.92	0.12	0.1219	15	-0.79	-2.33	-0.21	-0.64	7	7	7	4	4		6	7	5	2	1	1	7	7	6	2	1	1	7	7	6	6
61	1.47	41.2	1.44	19.07	35.91	-0.76	18	-0.28	16.03	14.67	15.35	-0.22	0.37	-0.28	1.37	0.36	136.67	0.36	5630.67	56.31	-0.03	-0.03091	15.43	-0.53	-7	-0.63	-2.06	6	7	7	7	1	1	6	6	7	1	1	1	6	6	7	4	1	1	6	7	7	4
62	1.48	35.8	1.48	16.34	35.91	-0.76	20	0.08	20.27	18	19.13	-0.03	0.53	0.33	1.67	1.63	166.67	1.63	5966.67	59.67	0.17	0.16563	14.59	-1.04	2.33	0.21	0.1	7	7	7	7	1	1	7	7	7	2	1	1	7	7	7	1	3	1	7	7	7	4
63	1.61	43.2	1.61	16.67	49	1.68	26	1.16	22.2	22.73	22.47	0.15	0.52	0.28	1.66	1.6	166	1.6	7171.2	71.71	0.87	0.87023	14.05	-1.37	-10	-0.91	2.31	7	6	7	7	7	1	7	6	7	1	1	1	7	1	1	1	5	1	1	7	7	7
64	1.52	41.2	1.53	17.95	50.48	1.95	28	1.52	21.33	21.2	21.27	0.08	0.52	0.27	1.64	1.51	164	1.51	6756.8	67.57	0.63	0.62782	14.55	-1.07	-4	-0.36	3.64	7	6	7	6	1	1	7	6	7	1	1	1	6	6	7	5	1	1	7	7	6	1
66	1.53	60.1	1.54	25.84	33.3	-1.24	20	0.08	23.53	22.63	23.08	0.18	0.38	-0.23	0.99	-1.22	99.33	-1.22	5969.93	59.7	0.17	0.16754	18.48	1.33	-11	-1	-1.87	7	5	7	6	7	1	7	4	7	7	7	1	7	7	7	1	1	1		7	7	7
67	1.57	70.4	1.71	28.56	33.3	-1.24	20	0.08	37.63	35.37	36.5	0.88	0.52	0.27	1.8	2.18	179.67	2.18	12648.5	126.49	4.07	4.07421	14.95	-0.82	9.33	0.84	1.91	7	1	4	7	1	3	6	2	2	1	1	6	7	4	6	2	1	1	6	7	6	1
69	1.68	64.1	1.69	22.85	38.53	-0.27	24	0.8	25.73	26.03	25.88	0.32	0.4	-0.16	1.32	0.17	132.33	0.17	8482.57	84.83	1.64	1.63732	15.24	-0.65	-19.67	-1.78	-1.4	7	7	7	7	4	1	7	5	7	4	6	7	7	7	6	5	6	1	7	5	6	4
70	1.45	48	1.49	22.83	37.78	-0.41	20	0.08	16.8	17.27	17.03	-0.14	0.35	-0.34	1.03	-1.08	102.67	-1.08	4928	49.28	-0.44	-0.44194	17.42	0.69	-9.67	-0.88	-1.73	7	7	7		1	1	7	4	7	1	7	1	7	4	7	1	1	1	7	4	7	1
73	1.51	43.6	1.57	19.12	38.53	-0.27	28	1.52	25.8	19.73	22.77	0.16	0.52	0.29	1.74	1.95	174.33	1.95	7600.93	76.01	1.12	1.1216	14.26	-1.24	0	0	2.12	7	7	7	7	1	1	7	7	7	4	1	1	7	7	7	1	1	1	7	7	7	1
74	1.59	42.2	1.65	16.8	41.15	0.22	23	0.62	25	22.3	23.65	0.21	0.56	0.43	1.63	1.47	163	1.47	6878.6	68.79	0.7	0.69907	14.67	-0.99	1.67	0.15	1.68	7	7	7	7	6	1	6	6	7	6	1	5	7	7	6	7	7	1	7	6	7	6
75	1.48	40.4	1.55	18.44	38.53	-0.27	20	0.08	22.83	20.63	21.73	0.11	0.54	0.35	1.4	0.5	140	0.5	5656	56.56	-0.02	-0.01609	14.97	-0.81	-11	-1	-1.39	7	7	7	7	1	1	7	7	7	3	1	1	7	7	7	7	1	1	7	7	7	1
77	1.49	38.2	1.43	17.32	45.4	1.01	22	0.44	18.87	16.47	17.67	-0.1	0.46	0.06	1.53	1.03	152.67	1.03	5831.87	58.32	0.09	0.08678	14.53	-1.08	-11.33	-1.03	0.28	7	6	7	5	1	7	6	5	7	4	6	5	7	3	7	6	7	1	6	5	7	1
81	1.45	28.5	1.44	13.56	45.4	1.01	19	-0.1	15.4	16.83	16.12	-0.18	0.57	0.45	1.68	1.67	167.67	1.67	4778.5	47.79	-0.53	-0.52939	13.49	-1.71	-2.5	-0.23	0.45	7	6	7	6	1	1	7	6	7	1	5	6	7	6	7	7	1	1	7	7	6	1
82	1.47	36.6	1.46	17.05	43.77	0.7	28	1.52	20.47	20.13	20.3	0.03	0.55	0.41	1.47	0.79	147	0.79	5380.2	53.8	-0.18	-0.17742	14.47	-1.12	-12.33	-1.12	0.82	7	7	7	7	1	1	7	7	7	1	1	1	7	7	7	1	1	1	7	7	7	7
83	1.54	41.9	1.59	17.67	47.52	1.4	25	0.98	20.17	20.3	20.23	0.03	0.48	0.14	1.49	0.89	149.33	0.89	6257.07	62.57	0.34	0.3355	14.37	-1.18	-14.33	-1.3	0.83	7	7	7	6	6	1	7	5	7	5	1	1	7	7	6	7	4	5	7	1	4	6
86	1.37	36	1.37	19.12	38.53	-0.27	11	-1.54	11.53	11.07	11.3	-0.43	0.31	-0.5	1.12	-0.69	112	-0.69	4032	40.32	-0.97	-0.96605	17.95	1.01	-9.67	-0.88	-2.79	7	5	6	7	6	1	7	7	4	1	7	7	7	7	7	1	4	1	6	7	6	1
87	1.49	38.8	1.52	17.48	53.02	2.42	18	-0.28	17.47	16.27	16.87	-0.14	0.43	-0.04	1.22	-0.28	121.67	-0.28	4720.67	47.21	-0.56	-0.56322	14.47	-1.12	1.5	0.14	0.74	7	7	6	5	7	1	7	7	7	7	6	1	7	7	7	7	1	1	6	7	7	6
90	1.6	50.6	1.68	19.86	43.77	0.7	26	1.16	30.47	24.9	27.68	0.42	0.55	0.38	1.79	2.16	179.33	2.16	9074.27	90.74	1.98	1.98343	13.89	-1.47	5.57	0.5	3.48	7	6	7	6	7	1	7	7	7	6	7	1	7	7	7	7	7	1	7	7	7	6
92	1.4	35.5	1.43	18.14	45.4	1.01	22	0.44	18.5	16.27	17.38	-0.12	0.49	0.17	1.43	0.64	143.33	0.64	5088.33	50.88	-0.35	-0.34815	13.45	-1.74	-1.67	-0.15	0.08	7	6	7	6	5	7	7	5	7	6	6	7	7	6	7	6	5	1	7	7	5	5
93	1.46	33.6	1.49	15.74	53.02	2.42	23	0.62	15.8	14.17	14.98	-0.24	0.45	0	1.44	0.68	144.33	0.68	4849.6	48.5	-0.49	-0.4878	14.43	-1.14	-10.5	-0.95	1.39	7	7	7	1	7	1	7	7	7	1	7	1	7	7	7	1	1	1	7	7	7	3
95	1.4	34.01	1.42	17.35	50.48	1.95	18	-0.28	15.43	16.93	16.18	-0.18	0.48	0.11	1.39	0.44	138.67	0.44	4716.05	47.16	-0.57	-0.56592	14.67	-0.99	8	0.72	1.67	7	7	7	1	1	1	7	7	7	7	1	1	7	6	7	1	1	1	7	7	6	4
98	1.46	36.3	1.46	17.08	49	1.68	9	-1.9	12.57	11.97	12.27	-0.38	0.34	-0.41	1.1	-0.76	110.33	-0.76	4005.1	40.05	-0.98	-0.98179	16.14	-0.1	-20	-1.81	-3.27	6	7	5	7	6	7	5	7	6	1	5	1	5	6	4	5	6	2	3	5	4	1
100	1.45	36.4	1.5	17.43	50.48	1.95	24	0.8	21.87	18.27	20.07	0.02	0.55	0.4	1.77	2.05	176.67	2.05	6430.67	64.31	0.44	0.43705	13.91	-1.46	2.17	0.2	3.56	7	7	7	7	5	5	7	7	7	6	7	1	7	7	7	7	7	1	7	7	7	6
101	1.59	70.3	1.6	27.88	37.78	-0.41	19	-0.1	18.23	17.2	17.72	-0.1	0.25	-0.73	1.13	-0.63	113.33	-0.63	7967.33	79.67	1.34	1.33593	17.69	0.85	3.33	0.3	-0.09	7	7	7	1	2	1	7	6	7	5	7	1	6	7	7	2	1	1	7	7	7	6
102	1.55	59	1.65	24.72	35.91	-0.76	14	-1	23	23.87	23.43	0.2	0.4	-0.18	1.18	-0.42	118.33	-0.42	6981.67	69.82	0.76	0.75936	16.3	0	-3.33	-0.3	-2.28	7	7	6	7	1	4	7	1	4	4	5	7	1	4	7	7	1	4	7	4	7	1
103	1.56	59.8	1.61	24.48	38.53	-0.27	20	0.08	19.03	16.9	17.97	-0.09	0.3	-0.55	1.05	-0.98	105	-0.98	6279	62.79	0.35	0.34833	15.92	-0.23	-15.33	-1.39	-2.88	7	6	7	4	6	7	7	5	6	7	5	1	6	4	7	1	1	1	7	6	7	5
104	1.51	34.8	1.52	15.3	49.5	1.77	24	0.8	20.43	22.2	21.32	0.09	0.61	0.63	1.65	1.56	165	1.56	5742	57.42	0.03	0.03421	14.5	-1.1	17.67	1.6	4.72	7	6	6	6	1	1	7	7	7	7	5	1	4	7	7	7	7	1	6	6	7	6
105	1.5	64	1.5	28.64	37.18	-0.52	15	-0.82	14.53	19.27	16.9	-0.14	0.26	-0.68	0.98	-1.28	98	-1.28	6272	62.72	0.34	0.34424	18.64	1.43	6.67	0.6	-0.73	7	5	6	4	6	1	7	3	7	7	7	1	7	5	7	2	4	1	6	7	7	6
106	1.48	31.9	1.49	14.56	39.65	-0.06	16	-0.64	15.07	12.37	13.72	-0.31	0.43	-0.06	1.22	-0.28	121.67	-0.28	3881.17	38.81	-1.05	-1.05429	16.55	0.15	4.33	0.39	-0.74	7	5	6	7	4	4	7	5	4	4	6	4	7	4	7	6	4	1	7	6	7	4
107	1.53	61.3	1.51	26.19	39.12	-0.16	8	-2.08	16.83	16.43	16.63	-0.16	0.27	-0.66	0.84	-1.89	83.67	-1.89	5128.77	51.29	-0.32	-0.3245	20.17	2.36	0	0	-1.92	6	5	7	7	7	6	7	6	7	7	6	5	7	6	7	7	7	1	7	7	7	6
108	1.68	65.2	1.6	23.1	37.18	-0.52	19	-0.1	25.03	20.43	22.73	0.16	0.35	-0.37	1.06	-0.93	106.33	-0.93	6932.93	69.33	0.73	0.73085	18	1.04	0	0	-0.35	6	3	7	7	1	1	7	3	7	2	1	3	6	2	4	7	1	3	5		4	1
109	1.48	42.5	1.5	19.4	39.12	-0.16	20	0.08	19.7	19.93	19.82	0.01	0.47	0.08	1.11	-0.74	110.67	-0.74	4703.33	47.03	-0.57	-0.57336	16.68	0.23	2.5	0.23	-0.35	7	6	7	7	6	6	7	5	7	7	6	7	4	7	7	7	7	1	7	6	5	7
117	1.43	34.9	1.41	17.07	37.18	-0.52	11	-1.54	15.17	12.57	13.87	-0.3	0.4	-0.18	0.91	-1.59	90.67	-1.59	3164.27	31.64	-1.47	-1.47364	18.59	1.4	6	0.54	-2.01	7	5	6	3	1	2	5	4	5	6	6	7	7	6	5	6	4	1	6	4	7	2
119	1.43	35.9	1.39	17.56	39.65	-0.06	17	-0.46	16.77	17.3	17.03	-0.14	0.47	0.11	0.83	-1.93	82.67	-1.93	2967.73	29.68	-1.59	-1.5886	18.49	1.34	12	1.09	-0.16	7	5	7	7	4	2	7	7	7	7	6	7	7	7	7	7	7	1	7	7	7	7
120	1.53	44.3	1.5	18.92	41.51	0.28	18	-0.28	14.23	14.23	14.23	-0.28	0.32	-0.47	1.09	-0.8	109.33	-0.8	4843.47	48.43	-0.49	-0.49139	16.57	0.17	9.33	0.84	-0.06	6	7	7	7	5	6	7	7	7	7	6	1	7	7	7	6	4	5	6	7	7	6
121	1.48	43.6	1.51	19.91	39.65	-0.06	15	-0.82	20.97	19.07	20.02	0.02	0.46	0.05	1.56	1.17	156	1.17	6801.6	68.02	0.65	0.65403	15.13	-0.71	16	1.45	1.05	7	7	7	7	7	7	7	7	7	7	7	6	3	7	7	3	1	1	7	7	7	7
123	1.39	44.9	1.37	23.24	44.57	0.85	11	-1.54	15.73	14.63	15.18	-0.23	0.34	-0.41	1.18	-0.45	117.67	-0.45	5283.23	52.83	-0.23	-0.23414	16.02	-0.17	11	1	-0.54	7	7	7	6	7	7	7	7	7	7	7	5	7	7	7	7	7	7	7	6	5	5
135	1.47	32.4	1.55	14.99	45.4	1.01	26	1.16	17.73	13.33	15.53	-0.21	0.48	0.13	1.38	0.4	137.67	0.4	4460.4	44.6	-0.72	-0.71546	15.74	-0.34	9.33	0.84	2.86	7	7	6	7	5	5	7	7	6	5	6	5	7	5	7	6	5	5	6	7	7	7
136	1.62	50.9	1.64	19.39	47.94	1.48	27	1.34	24.6	17.8	21.2	0.08	0.42	-0.11	1.48	0.84	148	0.84	7533.2	75.33	1.08	1.08198	14.82	-0.9	11.33	1.03	3.86	5	5	6	4	1	5	7	7	5	1	1	1	2	7	1	7	3	1	5	5	7	1
137	1.4	40.4	1.45	20.61	47.94	1.48	29	1.7	16.73	14.47	15.6	-0.21	0.39	-0.22	1.21	-0.32	120.67	-0.32	4874.93	48.75	-0.47	-0.47298	15.2	-0.67	9.67	0.87	2.86	7	7	7	7	5	1	7	7	7	7	7	1	7	7	7	7	1	1	7	7	7	6
138	1.58	54.6	1.63	21.87	45.4	1.01	22	0.44	23.47	21.87	22.67	0.16	0.42	-0.11	1.3	0.06	129.67	0.06	7079.8	70.8	0.82	0.81676	16.59	0.18	7	0.63	2.48	7	7	6	5	1	1	7	7	6	4	6	1	7	6	6	3	3	1	6	7	6	1
139	1.42	30.2	1.41	15.08	37.93	-0.38	25	0.98	14.6	13.57	14.08	-0.29	0.47	0.08	1.59	1.32	159.33	1.32	4811.87	48.12	-0.51	-0.50987	14.52	-1.08	8	0.72	1.27	7	7	7	7	7	7	7	6	7			7	7	7	7	6	1	1	7	7	7	1
141	1.57	55.6	1.59	22.56	37.78	-0.41	21	0.26	20.77	18.07	19.42	-0.01	0.35	-0.36	1.19	-0.39	119	-0.39	6616.4	66.16	0.55	0.5457	17.66	0.83	6.67	0.6	0.89	6	5	7	7	5	6	7	6	5	6	5	1	6	5	7	7	1	1	7	6	6	5
146	1.56	46.5	1.55	19.11	37.18	-0.52	27	1.34	16.3	14.5	15.4	-0.22	0.33	-0.43	0.96	-1.38	95.67	-1.38	4448.5	44.49	-0.72	-0.72242	18.33	1.24	1	0.09	0.55	5	5	3	1	6	1	6	2	7	2	3	1	4	4	7	6	4	1	6	4	7	6
148	1.42	48.2	1.45	23.9	44.57	0.85	20	0.08	20.97	16.63	18.8	-0.04	0.39	-0.21	1.15	-0.55	115.33	-0.55	5559.07	55.59	-0.07	-0.07279	17.09	0.48	22.67	2.05	2.88	7	6	7	7	7	7	7		6	7	7		7	6	7	1	1	7	7	6	7	7
149	1.3	34.9	1.32	20.65	41.51	0.28	32	2.24	14.17	12.13	13.15	-0.34	0.38	-0.26	1.33	0.22	133.33	0.22	4653.33	46.53	-0.6	-0.6026	15.86	-0.27	16	1.45	3.59	7	6	7	7	5	4	7	6	7	5	6	2	6	7	7	6	1	4	7	7	7	6
152	1.47	47.6	1.42	22.03	49.5	1.77	23	0.62	15.33	14.43	14.88	-0.25	0.31	-0.5	1.3	0.09	130.33	0.09	6203.87	62.04	0.3	0.30438	15.89	-0.25	16.67	1.51	3.49	6	7	7	4	6	7	6	4	6	6	5	1	7	4	7	5	2	3	6	4	6	5
154	1.41	28.5	1.48	14.34	47.94	1.48	25	0.98	16.57	16.87	16.72	-0.15	0.59	0.53	1.79	2.16	179.33	2.16	5111	51.11	-0.33	-0.33489	15.35	-0.58	-2.67	-0.24	3.65	6	5	7	6	4	1	6	5	5	2	4	1	4	3	7	7	2	1	4	4	6	3
155	1.42	35.3	1.45	17.51	50.48	1.95	34	2.6	20.47	19.03	19.75	0.01	0.56	0.43	1.66	1.6	166	1.6	5859.8	58.6	0.1	0.10312	14.44	-1.13	-12.67	-1.15	3.88	7	7	7	7	7	7	7	7	7	7	7	7	7	7	7	7	7	7	7	7	7	7
156	1.4	31.1	1.4	15.87	50.48	1.95	23	0.62	18.43	14.2	16.32	-0.17	0.52	0.3	1.57	1.2	156.67	1.2	4872.33	48.72	-0.47	-0.4745	15.42	-0.54	-5.33	-0.48	2.59	7	6	7	5	3	1	7	7	6	6	5	1	7	6	7	2	1	1	6	6	7
157	1.73	78.5	1.8	26.23	37.78	-0.41	20	0.08	29.1	21.3	25.2	0.29	0.32	-0.47	1.06	-0.93	106.33	-0.93	8347.17	83.47	1.56	1.55811	17.06	0.47	-6	-0.54	-1.04	4	7	4	5	6	1	1	5	5	1	7	1	6	6	1	1	5	1	1	5	6	7
163	1.47	38.8	1.53	17.96	47.04	1.31	18	-0.28	16.73	16.73	16.73	-0.15	0.43	-0.05	1.37	0.36	136.67	0.36	5302.67	53.03	-0.22	-0.22277	16.52	0.14	-1.67	-0.15	1.22	6	5	7	1	4	3	7	6	5	4	6	1	4	6	5	2	5	1	5	6	5	4
170	1.38	53.9	1.4	28.3	42.11	0.4	14	-1	12.87	11.77	12.32	-0.38	0.23	-0.82	0.95	-1.39	95.33	-1.39	5138.47	51.38	-0.32	-0.31882	18.28	1.21	-11	-1	-2.16	6	7	6	5	3	4	7	6	7	4	6	5	7	6	7	6	4	7	5	7	5	7
171	1.61	57.3	1.68	22.11	35.24	-0.88	31	2.06	24.03	22.17	23.1	0.18	0.4	-0.16	0.93	-1.51	92.67	-1.51	5309.8	53.1	-0.22	-0.2186	22.17	3.58	-11	-1	2.44	7	6	2	5	7	1	7	7	7	4	4	7	7	7	7	7	7	7	7	3	7	7
172	1.32	30.1	1.39	17.28	47.04	1.31	19	-0.1	16.03	17.4	16.72	-0.15	0.56	0.41	1.58	1.27	158.33	1.27	4765.83	47.66	-0.54	-0.5368	15.37	-0.57	-3	-0.27	1.5	7	5	7	6	4	6	7	5	5	2	6	1	3	3	5	4	5	1	7	4	3	5
173	1.46	33	1.46	15.48	47.04	1.31	20	0.08	19.33	18.8	19.07	-0.03	0.58	0.5	1.52	1.01	152	1.01	5016	50.16	-0.39	-0.39046	14.77	-0.93	-4.33	-0.39	1.04	7	7	6	7	2	7	6	7	6	7	5	3	7	7	7	7	2	1	7	7	1	3
174	1.51	37.7	1.54	16.53	40.32	0.06	16	-0.64	15.6	17.1	16.35	-0.17	0.43	-0.04	1.42	0.57	141.67	0.57	5340.83	53.41	-0.2	-0.20045	17.77	0.9	-4.67	-0.42	0.3	7	7	6	5	5	1	7	7	7	2	2		5	7	7	7	2	1	7	7	7	1
175	1.47	52.8	1.49	24.43	37.78	-0.41	12	-1.36	14.73	15.9	15.32	-0.23	0.29	-0.59	1.31	0.12	131	0.12	6916.8	69.17	0.72	0.72142	17.18	0.54	-12.33	-1.12	-2.45	6	4	7	3	5	6	5	1	5	1	3	5	4	2	7	6	5	1	6	4	6	2
176	1.42	29.6	1.4	14.68	40.32	0.06	12	-1.36	14.83	14.2	14.52	-0.27	0.49	0.17	1.45	0.69	144.67	0.69	4282.13	42.82	-0.82	-0.81974	15.64	-0.4	-12.67	-1.15	-2.41	7	6	7	7	6	6	7	7	7	7	7	5	7	7	7	7	7	1	7	7	7	6
177	1.31	26	1.37	15.15	44.57	0.85	20	0.08	15.2	13.17	14.18	-0.28	0.55	0.38	1.25	-0.14	125	-0.14	3250	32.5	-1.42	-1.42349	15.42	-0.54	4.67	0.42	0.4	6	7	6	7	5	1	7	7	7	2	7	1	6	7	1	1	5	2	6	4	7	4
178	1.43	48.4	1.42	23.67	35.24	-0.88	15	-0.82	12.83	12.7	12.77	-0.36	0.26	-0.69	1.27	-0.05	127	-0.05	6146.8	61.47	0.27	0.271	17.06	0.47	-11	-1	-2.64	5	1	4	1	7	4	1	7	1	1	5	6	7	7	7	1	7	1	7	4	1	7
179	1.35	34.4	1.35	18.88	38.53	-0.27	13	-1.18	13.07	12.43	12.75	-0.36	0.37	-0.28	1.08	-0.86	108	-0.86	3715.2	37.15	-1.15	-1.15137	17.47	0.72	4.67	0.42	-1.52	4	5	7	5	1	1	7	2	4	2	6	1	7	3	7	1	1	1	7	5	7	5
180	1.52	55.9	1.59	24.19	35.24	-0.88	16	-0.64	18.63	15.13	16.88	-0.14	0.3	-0.54	1.08	-0.86	108	-0.86	6037.2	60.37	0.21	0.20689	17.75	0.89	-2.33	-0.21	-1.84	6	3	6	4	3	1	6	2	1	4	2	1	5	4	3	1	2	1	7	3	5	1
181	1.55	65.5	1.59	27.26	38.53	-0.27	21	0.26	25.1	18.73	21.92	0.12	0.33	-0.42	1.22	-0.26	122	-0.26	7991	79.91	1.35	1.34977	16.22	-0.05	-6.67	-0.6	-0.8	6	5	6	7	5	4	6	6	6	7	7	1	6	5	6	3	1	1	5	5	6	6
186	1.41	39.6	1.39	19.92	39.65	-0.06	12	-1.36	16	15.57	15.78	-0.2	0.4	-0.18	1.36	0.33	136	0.33	5385.6	53.86	-0.17	-0.17426	15.48	-0.5	2.33	0.21	-1.58	6	5	6	6	7	5	7	7	7	7	7	4	6	7	5	6	7	6	5	4	5	3
187	1.5	33.7	1.56	14.98	45.91	1.1	21	0.26	13.07	11.67	12.37	-0.38	0.37	-0.3	1.03	-1.07	103	-1.07	3471.1	34.71	-1.29	-1.29415	15.81	-0.3	-11.33	-1.03	-1.41	7	7	6	3	2	3	7	6	7	6	2	7	7	5	7	7	1	1	7	7	7	7
188	1.44	54.7	1.47	26.38	44.57	0.85	13	-1.18	18.03	18.17	18.1	-0.08	0.33	-0.43	1.15	-0.56	115	-0.56	6290.5	62.91	0.36	0.35506	17.33	0.63	-5.67	-0.51	-0.85	6	7	7	5	1	5	7	7	6	7	5	4	7	7	6	7	7	1	7	6	7	6
190	1.56	47.9	1.52	19.68	35.91	-0.76	22	0.44	18.8	17.97	18.38	-0.07	0.38	-0.23	1.14	-0.59	114.33	-0.59	5476.57	54.77	-0.12	-0.12105	17.76	0.89	-7.67	-0.69	-0.77	5	5	7	3	3	5	4	5	3	5	3	4	4	5	3	1	1	3	3	3	3	3
191	1.46	37.8	1.43	17.73	45.4	1.01	21	0.26	16.27	15.87	16.07	-0.19	0.43	-0.08	1.28	-0.01	128	-0.01	4838.4	48.38	-0.49	-0.49435	14.09	-1.35	-4.33	-0.39	-0.67	6	7	7	7	1	5	7	7	6	5	6	1	7	6	7	5	1	1	7	6	7	1
193	1.41	31.2	1.42	15.69	37.78	-0.41	21	0.26	15.23	13.17	14.2	-0.28	0.46	0.04	1.2	-0.34	120.33	-0.34	3754.4	37.54	-1.13	-1.12844	15.86	-0.27	1.33	0.12	-0.91	3	5	2	3	7	7	3	7	7	2	5	1	2	5	7	7	1	1	1	1	1	5
194	1.43	40.1	1.45	19.61	43.77	0.7	23	0.62	18.67	18.03	18.35	-0.07	0.46	0.05	1.72	1.84	171.67	1.84	6883.83	68.84	0.7	0.70213	13.94	-1.44	0	0	1.66	6	7	7	7	6	5	7	6	6	5	7	5	7	6	7	6	7	5	6	4	7	7
195	1.42	40.5	1.45	20.09	33.3	-1.24	23	0.62	20.43	20.2	20.32	0.03	0.5	0.21	1.47	0.78	146.67	0.78	5940	59.4	0.15	0.15003	15.82	-0.29	-4.33	-0.39	-0.49	4	3	6	7	1	5	3	1	3	1	5	1	1	1	7	2	1	3	6	3	7	7
197	1.47	56.2	1.43	26.01	35.24	-0.88	21	0.26	15.3	15.03	15.17	-0.23	0.27	-0.66	1.2	-0.35	120	-0.35	6744	67.44	0.62	0.62034	16.63	0.2	-8.67	-0.79	-1.78	7	4	5	4	4	4	7	4	4	1	3	2	7	4	7	3	7	1	7	4	7	3
198	1.5	49.2	1.5	21.87	40.32	0.06	16	-0.64	20.83	17.67	19.25	-0.02	0.39	-0.2	0.88	-1.7	88	-1.7	4329.6	43.3	-0.79	-0.79197	16.97	0.41	-14.67	-1.33	-3.22	6	4	2	1	6	1	4	1	3	2	4	1	4	2	3	1	3	1	4	5	2	2
207	1.56	41.6	1.51	17.2	45.4	1.01	25	0.98	18.4	18.9	18.65	-0.05	0.45	0.01	1.41	0.54	141	0.54	5865.6	58.66	0.11	0.10651	14.67	-0.99	-4.33	-0.39	1.09	7	5	7	7	6	7	7	5	7	3	7	7	7	4	7		3	4	7	6	7	3
210	1.51	48.3	1.5	21.18	43.9	0.73	19	-0.1	14	13.5	13.75	-0.31	0.28	-0.61	1.04	-1.03	104	-1.03	5023.2	50.23	-0.39	-0.38625	16.35	0.03	-0.33	-0.03	-0.7	7	7	7	7	7	1	7	7	7	6	7	1	7	7	7	4	1	1	7	7	7	1
213	1.34	26.2	1.31	14.59	39.65	-0.06	21	0.26	14.37	12.4	13.38	-0.33	0.51	0.25	1.34	0.26	134.33	0.26	3519.53	35.2	-1.27	-1.26582	16.01	-0.18	-8.67	-0.79	-0.83	7	7	7	7	6	7	7	7	7	6	7	7	7	7	7	7	7	6	7	7	7	6
216	1.41	33.6	1.36	16.9	37.18	-0.52	4	-2.8	13.47	10.53	12	-0.4	0.36	-0.33	1.5	0.92	150	0.92	5040	50.4	-0.38	-0.37642	14.87	-0.87	-5.33	-0.48	-4.15	7	7	7	7	7	7	7	7	7	7	7	7	7	7	7	6	6	6	6	6	6	6
220	1.39	26.2	1.32	13.56	37.18	-0.52	15	-0.82	12.4	10.43	11.42	-0.43	0.44	-0.04	1.31	0.1	130.67	0.1	3423.47	34.23	-1.32	-1.32202	16.45	0.09	-5.67	-0.51	-2.08	7	4	7	7	7	1	7	7	7	1	4	3	2	6	7	5	7	1	4	7	1	1
222	1.57	29.8	1.45	12.09	53.02	2.42	22	0.44	17.57	16.97	17.27	-0.12	0.58	0.5	1.81	2.25	181.33	2.25	5403.73	54.04	-0.16	-0.16366	14.37	-1.18	-2.33	-0.21	3.6	7	6	7	5	5	6	7	7	7	7	6	7	7	7	7	7	6	1	7	7	7	6
223	1.48	36.7	1.53	16.75	44.57	0.85	14	-1	13.07	13.53	13.3	-0.33	0.36	-0.31	1.2	-0.35	120	-0.35	4404	44.04	-0.75	-0.74845	15.7	-0.36	-5.67	-0.51	-1.7	7	7	7	6	7	7		6	7	7	7	7	7	7	7	6	7	7	7	7	7	7
226	1.63	54.4	1.66	20.47	35.91	-0.76	28	1.52	18.07	14.63	16.35	-0.17	0.3	-0.55	1.26	-0.1	125.97	-0.1	6852.59	68.53	0.68	0.68386	16.32	0.01	-19	-1.72	-1.21	5	5	7	7	7	1	5	4	7	3	7	1	5	4	7	7	3	1	4	4	5	4
227	1.54	48.7	1.53	20.53	35.91	-0.76	25	0.98	20.3	18.8	19.55	-0.01	0.4	-0.17	1.38	0.43	138.33	0.43	6736.83	67.37	0.62	0.61614	18.76	1.5	-8.33	-0.75	1.4	7	6	7	7	6	1	7	4	7	2	7	5	5	7	7	6	1	1	7	7	6	7
231	1.53	39.8	1.58	17	42.86	0.54	24	0.8	18.13	16.73	17.43	-0.12	0.44	-0.03	1.32	0.14	131.67	0.14	5240.33	52.4	-0.26	-0.25924	16.03	-0.16	-9	-0.82	0.39	7	7	5	2	2	1	4	6	7	1	1	1	7	7	7	2	1	1	1	7	7	1
233	1.49	39.7	1.55	17.88	39.44	-0.1	16	-0.64	23.23	21	22.12	0.13	0.56	0.42	1.51	0.95	150.67	0.95	5981.47	59.81	0.17	0.17429	14.2	-1.28	5.67	0.51	-0.43	7	7	7	7	6	6	7	7	7	4	6	1	7	7	7	1	1	1	4	7	7	1
234	1.73	75.7	1.8	25.29	31.35	-1.6	11	-1.54	18.7	17.13	17.92	-0.09	0.24	-0.79	0.87	-1.73	87.33	-1.73	6611.13	66.11	0.54	0.54262	19.5	1.95	-20.33	-1.84	-4.85	7	3	7	7	6	4	1	5	6	7	7	6	1	2	4	4	5	7	1	7	7	5
236	1.49	31.9	1.46	14.37	34.16	-1.08	26	1.16	14.67	10.83	12.75	-0.36	0.4	-0.17	1.66	1.6	166	1.6	5295.4	52.95	-0.23	-0.22703	14.87	-0.87	-2.66	-0.24	0.21		6	7	5	1	4	7	6	7	4	6	1	7	7	6	7	5	1	6	7	7	6
239	1.54	34.6	1.5	14.59	42.86	0.54	19	-0.1	14.5	13.73	14.12	-0.29	0.41	-0.14	1.11	-0.72	111.33	-0.72	3852.13	38.52	-1.07	-1.07127	15.09	-0.74	-17	-1.54	-2.84	7	7	7	1	1	1	7	7	7	1	1	1	7	7	7	1	1	1	7	7	7	1
240	1.55	54.4	1.64	22.64	33.3	-1.24	18	-0.28	26.87	24.5	25.68	0.31	0.47	0.1	1.51	0.96	151	0.96	8214.4	82.14	1.48	1.48045	14.39	-1.16	4.33	0.39	-1.02	7	5	7	6	5	4	7	6	7	7	7	1	7	7	6	1	1	4	7	6
241	1.6	90.9	1.58	35.51			8	-2.08	32.1	33.43	32.77	0.68	0.36	-0.32	1.56	1.19	156.33	1.19	14210.7	142.11	4.99	4.988	14.51	-1.09	-22	-1.99		7	5	5	5	2	2	5	5	5	2	2	1	3	3	1	1	1	1	7	2	2	1
242	1.52	44.5	1.58	19.26	41.15	0.22	30	1.88	25.47	22.3	23.88	0.22	0.54	0.34	1.6	1.36	160.3	1.36	7133.35	71.33	0.85	0.84809	15.98	-0.19				7	7	7	7	5	7	7	7	7	6	7	7	7	6	7	6	5	7	7	7	6	7
243	1.5	35	1.52	15.56	44.83	0.9	19	-0.1	24.53	22.43	23.48	0.2	0.67	0.85	1.53	1.06	153.33	1.06	5366.67	53.67	-0.19	-0.18534	13.88	-1.48	4.33	0.39	0.98	7	7	7	6	1	7	7	7	7	6	7	5	7	7	4	1	1	6	5	7	7	5
244	1.5	34.6	1.56	15.38	39.44	-0.1	28	1.52	20	19.4	19.7	0	0.57	0.47	1.41	0.55	141.33	0.55	4890.13	48.9	-0.46	-0.46409	14.03	-1.38	-5	-0.45	0.14	7	6	7	7	1	1	7	6	7	1	7	1	7	7	6	1	1	4	7	6	7	1
245	1.49	38.1	1.51	17.16	47.94	1.48	18	-0.28	23.47	16.77	20.12	0.02	0.53	0.31	1.57	1.22	157	1.22	5981.7	59.82	0.17	0.17443	13.77	-1.54	-1	-0.09	0.81	6	4	7	5	7	1	6	6	5	3	6	1	6	7	6	1	1	2	7	6	7	5
246	1.42	32	1.38	15.87	41.15	0.22	15	-0.82	12.47	13.67	13.07	-0.34	0.41	-0.14	1.21	-0.29	121.33	-0.29	3882.67	38.83	-1.05	-1.05341	16.05	-0.15	-16.67	-1.51	-2.89	5	3	7	3	1	2	7	5	6	2	7	3	7	6	7	2	1	1	6	7	7	4
248	1.48	33.8	1.49	14.73	30.99	-1.67	20	0.08	13.8	16.27	15.03	-0.24	0.44	0	1.48	0.84	148	0.84	5002.4	50.02	-0.4	-0.39842	19.01	1.66				7	7	7	7	7	7	7	7	7	7	7	5	4	7	7	5	7	6	7	7	7	7
250	1.41	30.7	1.44	15.44	38.36	-0.3	17	-0.46	16.83	18.5	17.67	-0.1	0.58	0.49	1.45	0.69	144.67	0.69	4441.27	44.41	-0.73	-0.72665	15.23	-0.65	-1.33	-0.12	-0.94	7	5	7	7	6	3	1	6	7	7	5	7	5	7	7	7	7	6	7	7	6	7
252	1.38	32.2	1.38	16.81	42.86	0.54	17	-0.46	11.57	10.1	10.83	-0.46	0.34	-0.41	1.15	-0.55	115.33	-0.55	3713.73	37.14	-1.15	-1.15223	15.42	-0.54	-11	-1	-2.46	7	6	7	5	7	4	7	6	7	7	7	3	7	7	7	5		1	7	7	6	4
254	1.64	92.4	1.65	34.35	33.3	-1.24	5	-2.62	33.77	27.77	30.77	0.58	0.33	-0.42	1.26	-0.1	126	-0.1	11642.4	116.42	3.49	3.48567	16.56	0.16	0.33	0.03	-3.19	7	6	6	4	5		5		4	5	7	5	4	3		7	7	5	4	5	6	1
257	1.31	26.6	1.27	15.5	42.86	0.54	24	0.8	14.4	13.03	13.72	-0.31	0.52	0.26	1.4	0.48	139.67	0.48	3715.13	37.15	-1.15	-1.15141	14.94	-0.83	-0.67	-0.06	0.62	7	7	7	7	6	6	7	7	7	6	6	7	7	7	7	6	6	7	7	6	6	7
260	1.45	32.4	1.46	15.41	37.78	-0.41	20	0.08	17.53	14.3	15.92	-0.19	0.49	0.17	1.62	1.44	162.33	1.44	5259.6	52.6	-0.25	-0.24797	13.81	-1.52	4	0.36	-0.23	7	7	7	7	1	7	7	7	7	7	7	1	7	7	7	7	7	1	7	7	7	7
261	1.49	34.8	1.55	15.67	45.4	1.01	20	0.08	23.57	21.33	22.45	0.15	0.65	0.75	1.66	1.6	166	1.6	5776.8	57.77	0.05	0.05457	14.19	-1.29	10.33	0.93	2.48	7	4	7	7	4	5	3	6	5	3	3	6	4	5	4	5	6	5	4	5	3	4
265	1.48	40.5	1.48	18.49	41.15	0.22	22	0.44	16.13	15.73	15.93	-0.19	0.39	-0.2	1.36	0.33	136	0.33	5508	55.08	-0.1	-0.10266	14.31	-1.21	-3.67	-0.33	-0.75	7	7	7	7	7	7	7	7	7	7	5	6	5	5	6	4	3	1	1	5	6	4
268	1.59	75.9	1.62	30.02	23.88	-2.99	15	-0.82	691.17	16.57	353.87	17.37	4.66	15.9	0.77	-2.18	76.67	-2.18	5819	58.19	0.08	0.07926	19.58	2	-21	-1.9	11.48	7	6	7	5	2	4	3	1	7	5	1	6	2	7	5	6	7	2	7	3		6
269	1.51	36.7	1.5	16.1	41.15	0.22	24	0.8	18.83	14.9	16.87	-0.14	0.46	0.05	1.55	1.12	154.67	1.12	5676.27	56.76	0	-0.00424	14	-1.4	-15.33	-1.39	-0.8	6	5	7	3	6	1	7	7	6	3	7	1	7	6	7	1	5	1	7	6	7	4
272	1.52	47.2	1.55	20.43	41.15	0.22	29	1.7	20.63	17.17	18.9	-0.04	0.4	-0.17	1.21	-0.31	121	-0.31	5711.2	57.11	0.02	0.0162	16.86	0.34	-15.67	-1.42	0.5	7	7	7	7	1	1	7	7	7	7	7	1	7	7	7	7	7	1	7	7	7	1
275	1.52	46	1.55	19.91	35.91	-0.76	16	-0.64	17	18.3	17.65	-0.1	0.38	-0.23	1.35	0.29	135	0.29	6210	62.1	0.31	0.30797	17.32	0.62	-9	-0.82	-1.4	7	5	6	7	5	7	3	4	6	5	7	2	6	5	7	4	7	4	7	5	4	3
282	1.45	32.1	1.51	15.27	43.77	0.7	29	1.7	19.97	15.2	17.58	-0.11	0.55	0.39	1.58	1.27	158.33	1.27	5082.5	50.83	-0.35	-0.35156	15.87	-0.26	-11.67	-1.06	2.26	7	5	7	4	2	4	7	6	4	2	4	1	6	6	6	5	1	1	7	6	7	4
284	1.55	48.8	1.54	20.31	38.53	-0.27	23	0.62	16.53	15.7	16.12	-0.18	0.33	-0.43	1.21	-0.31	121	-0.31	5904.8	59.05	0.13	0.12944	16.61	0.19	-12	-1.09	-1.03	5	5	4	5	1	6	1	1	1	4	6	2	6	1	4	5	7	1	1	4	2	5
285	1.52	56.4	1.55	24.41	38.53	-0.27	20	0.08	19.67	19.57	19.62	0	0.35	-0.37	1.23	-0.22	123	-0.22	6937.2	69.37	0.73	0.73335	19.26	1.81	-10	-0.91	0.49	7	6	6	1	5	7	7	7	6	7	6	1	7	5	7	1	1	1	7	7	7
287	1.6	31.3	1.59	12.23	35.91	-0.76	18	-0.28	25.5	22.57	24.03	0.23	0.77	1.21	1.13	-0.66	112.67	-0.66	3526.47	35.26	-1.26	-1.26177	16.83	0.33	-13	-1.18	-2.32	7	7	4	4	7	7	5	3	6	2	7	1	7	1	4	5	7	1	1	5	4	4
288	1.59	75.9	1.62	30.02	41.15	0.22	24	0.8	18.83	14.9	16.87	-0.14	0.22	-0.84	1.55	1.12	154.67	1.12	11739.2	117.39	3.54	3.54229	14	-1.4	-15.33	-1.39	-0.8	7	6	7	5	2	4	3	1	7	5	1	6	2	7	5	6	7	2	7	3		6
290	1.51	36.7	1.5	16.1	41.15	0.22	24	0.8	18.83	14.9	16.87	-0.14	0.46	0.05	1.55	1.12	154.67	1.12	5676.27	56.76	0	-0.00424	14	-1.4	-15.33	-1.39	-0.8	6	5	7	3	6	1	7	7	6	3	7	1	7	6	7	1	5	1	7	6	7	4
291	1.45	44.1	1.39	20.98	35.91	-0.76	20	0.08	17.33	14.93	16.13	-0.18	0.37	-0.3	1.36	0.34	136.33	0.34	6012.3	60.12	0.19	0.19233	16.7	0.25	-2.67	-0.24	-0.51	7	7	7	7	1	1	7	7	7	7	7	1	7	7	4	1	1	1	7	7	7	5
294	1.63	54.4	1.66	20.47	35.91	-0.76	28	1.52	18.07	14.63	16.35	-0.17	0.3	-0.55	1.26	-0.1	125.97	-0.1	6852.59	68.53	0.68	0.68386	16.32	0.01	-19	-1.72	-1.21	5	5	7	7	7	1	5	4	7	3	7	1	5	4	7	7	3	1	4	4	5	4
295	1.54	48.7	1.53	20.53	35.91	-0.76	25	0.98	20.3	18.8	19.55	-0.01	0.4	-0.17	1.38	0.43	138.33	0.43	6736.83	67.37	0.62	0.61614	18.76	1.5	-8.33	-0.75	1.4	7	6	7	7	6	1	7	4	7	2	7	5	5	7	7	6	1	1	7	7	6	7
299	1.53	39.8	1.58	17	42.86	0.54	24	0.8	18.13	16.73	17.43	-0.12	0.44	-0.03	1.32	0.14	131.67	0.14	5240.33	52.4	-0.26	-0.25924	16.03	-0.16	-9	-0.82	0.39	7	7	5	2	2	1	4	6	7	1	1	1	7	7	7	2	1	1	1	7	7	1
301	1.49	39.7	1.55	17.88	39.44	-0.1	16	-0.64	23.23	21	22.12	0.13	0.56	0.42	1.51	0.95	150.67	0.95	5981.47	59.81	0.17	0.17429	14.2	-1.28	5.67	0.51	-0.43	7	7	7	7	6	6	7	7	7	4	6	1	7	7	7	1	1	1	4	7	7	1
302	1.73	75.7	1.8	25.29	31.35	-1.6	11	-1.54	18.7	17.13	17.92	-0.09	0.24	-0.79	0.87	-1.73	87.33	-1.73	6611.13	66.11	0.54	0.54262	19.5	1.95	-20.33	-1.84	-4.85	7	3	7	7	6	4	1	5	6	7	7	6	1	2	4	4	5	7	1	7	7	5
304	1.49	31.9	1.46	14.37	38.59	-0.26	32	2.24	14.67	10.83	12.75	-0.36	0.4	-0.17	1.57	1.22	157	1.22	5008.3	50.08	-0.39	-0.39497	13.78	-1.54					6	7	5	1	4	7	6	7	4	6	1	7	7	6	7	5	1	6	7	7	6
307	1.54	34.6	1.5	14.59	42.86	0.54	19	-0.1	14.5	13.73	14.12	-0.29	0.41	-0.14	1.11	-0.72	111.33	-0.72	3852.13	38.52	-1.07	-1.07127	15.09	-0.74	-17	-1.54	-2.84	7	7	7	1	1	1	7	7	7	1	1	1	7	7	7	1	1	1	7	7	7	1
308	1.55	54.4	1.64	22.64	33.3	-1.24	18	-0.28	26.87	24.5	25.68	0.31	0.47	0.1	1.51	0.96	151	0.96	8214.4	82.14	1.48	1.48045	14.39	-1.16	4.33	0.39	-1.02	7	5	7	6	5	4	7	6	7	7	7	1	7	7	6	1	1	4	7	6
309	1.6	90.9	1.58	35.51	16.56	-4.35	12	-1.36	32.1	33.43	32.77	0.68	0.36	-0.32	1.56	1.19	156.33	1.19	14210.7	142.11	4.99	4.988	14.51	-1.09	-22	-1.99	-6.92	7	5	5	5	2	2	5	5	5	2	2	1	3	3	1	1	1	1	7	2	2	1
310	1.52	44.5	1.58	19.26	41.15	0.22	30	1.88	25.47	22.3	23.88	0.22	0.54	0.34	1.45	0.72	145.3	0.72	6465.85	64.66	0.46	0.45763	18.01	1.05	-12	-1.09	3	7	7	7	7	5	7	7	7	7	6	7	7	7	6	7	6	5	7	7	7	6	7
311	1.5	35	1.52	15.56	44.83	0.9	19	-0.1	24.53	22.43	23.48	0.2	0.67	0.85	1.53	1.06	153.33	1.06	5366.67	53.67	-0.19	-0.18534	13.88	-1.48	4.33	0.39	0.98	7	7	7	6	1	7	7	7	7	6	7	5	7	7	4	1	1	6	5	7	7	5
312	1.5	34.6	1.56	15.38	39.44	-0.1	28	1.52	20	19.4	19.7	0	0.57	0.47	1.41	0.55	141.33	0.55	4890.13	48.9	-0.46	-0.46409	14.03	-1.38	-5	-0.45	0.14	7	6	7	7	1	1	7	6	7	1	7	1	7	7	6	1	1	4	7	6	7	1
313	1.49	38.1	1.51	17.16	47.94	1.48	18	-0.28	23.47	16.77	20.12	0.02	0.53	0.31	1.57	1.22	157	1.22	5981.7	59.82	0.17	0.17443	13.77	-1.54	-1	-0.09	0.81	6	4	7	5	7	1	6	6	5	3	6	1	6	7	6	1	1	2	7	6	7	5
314	1.42	32	1.38	15.87	41.15	0.22	15	-0.82	12.47	13.67	13.07	-0.34	0.41	-0.14	1.21	-0.29	121.33	-0.29	3882.67	38.83	-1.05	-1.05341	16.05	-0.15	-16.67	-1.51	-2.89	5	3	7	3	1	2	7	5	6	2	7	3	7	6	7	2	1	1	6	7	7	4
323	1.49	36.4	1.44	16.4	37.78	-0.41	12	-1.36	13.07	12.63	12.85	-0.35	0.35	-0.35	0.83	-1.92	83	-1.92	3021.2	30.21	-1.56	-1.55733	16.93	0.39	8	0.72	-2.92	5	3	3	7	4	1	5	3	6	6	4	1	1	2	6	7	1	1	4	2	7	4
334	1.41	30.7	1.44	15.44	41.39	0.26	17	-0.46	16.83	18.5	17.67	-0.1	0.58	0.49	1.45	0.69	144.67	0.69	4441.27	44.41	-0.73	-0.72665	15.23	-0.65	-1.33	-0.12	-0.38	7	5	7	7	6	3	1	6	7	7	5	7	5	7	7	7	7	6	7	7	6	7
336	1.38	32.2	1.38	16.81	42.86	0.54	17	-0.46	11.57	10.1	10.83	-0.46	0.34	-0.41	1.15	-0.55	115.33	-0.55	3713.73	37.14	-1.15	-1.15223	15.42	-0.54	-11	-1	-2.46	7	6	7	5	7	4	7	6	7	7	7	3	7	7	7	5		1	7	7	6	4
357	1.58	56	1.59	22.43	40.32	0.06	21	0.26	19.3	18.8	19.05	-0.03	0.34	-0.4	1.16	-0.52	116	-0.52	6496	64.96	0.48	0.47527	17.48	0.72	9	0.81	1.31	7	7	7	7	7	7	7	7	7	7	7	1	7	7	7	1	1	1	7	7	7	2
358	1.44	42.2	1.44	20.35	34.05	-1.1	11	-1.54	14.2	13.57	13.88	-0.3	0.33	-0.44	1	-1.18	100.33	-1.18	4234.07	42.34	-0.85	-0.84786	18.34	1.25	22.33	2.02	-0.85	6	6	7	6	7	1	7	7	7	6	7	1	7	7	7	7	7	1	6	7	6	7
359	1.41	36.4	1.45	18.31	35.91	-0.76	18	-0.28	21.1	19.43	20.27	0.03	0.56	0.42	1.2	-0.34	120.33	-0.34	4380.13	43.8	-0.76	-0.76241	15.02	-0.78	12.67	1.15	-0.97	7	7	6	1	3	1	5	7	3	4	5	1	4	3	6	2	1	1	3	6	7	4
360	1.48	39.6	1.5	18.08	53.02	2.42	18	-0.28	17.5	16.57	17.03	-0.14	0.43	-0.06	1.35	0.29	135	0.29	5346	53.46	-0.2	-0.19743	15.05	-0.76	23.5	2.13	3.66	6	7	2	1	1	1	5	7	3	1	1	1		6	7	1	1	1	1	6	7	2
361	1.48	34.3	1.53	15.66	43.27	0.61	22	0.44	21.23	19.85	20.54	0.05	0.6	0.58	1.42	0.57	141.67	0.57	4859.17	48.59	-0.48	-0.4822	13.68	-1.6	9.5	0.86	0.93	7	6	7	5	7	7	7	7	7	6	5	6	7	7	6	5	6	7	7	7	6
1	1.42	34.1	1.41	16.91	41.51	0.28	18	-0.28	14.9	14.4	14.65	-0.26	0.43	-0.06	1.29	0.02	128.67	0.02	4387.53	43.88	-0.76	-0.75808	16.62	0.2	0.33	0.03	-0.01	7	7	7	1	1	1	7	7	7	4	1	1	7	7	7	1	1	1	7	7	7	7
2	1.49	43.3	1.47	19.5	39.65	-0.06	18	-0.28	16.1	15.3	15.7	-0.21	0.36	-0.31	1.11	-0.72	111.33	-0.72	4820.73	48.21	-0.5	-0.50468	18.03	1.06	-7.67	-0.69	-0.9	7	7	7	1	1	1	1	7	7	5	1	1	7	7	7	1	1	1	7	7	7	7
4	1.43	36.6	1.44	18.02	39.65	-0.06	12	-1.36	20.83	78.73	49.78	1.57	1.36	3.45	1.23	-0.21	123.33	-0.21	4514	45.14	-0.68	-0.68411	16.03	-0.16	-4	-0.36	-0.59	7	4	7	1	1	1	7	5	7	5	1	1	7	7	7	1	1	1	7	7	7	6
6	1.45	52.5	1.47	24.97	37.18	-0.52	20	0.08	15.57	13.77	14.67	-0.26	0.28	-0.63	1.03	-1.08	102.67	-1.08	5390	53.9	-0.17	-0.17169	17.13	0.51	0.67	0.06	-1.21	7	7	7	1	1	1	7	7	7	5	1	1	7	7	7	1	1	1	7	7	7	6
7	1.48	44.4	1.52	20.27	37.18	-0.52	23	0.62	20.23	20.13	20.18	0.03	0.45	0.03	1.17	-0.48	117	-0.48	5194.8	51.95	-0.29	-0.28587	18.53	1.36	4	0.36	1.38	7	6	7	1	1	1	7	6	6	3	1	1	7	5	6	1	1	1	7	6	5	6
9	1.49	34	1.54	15.31	42.86	0.54	19	-0.1	17.37	17.03	17.2	-0.13	0.51	0.23	1.47	0.78	146.67	0.78	4986.67	49.87	-0.41	-0.40762	14.63	-1.02	4.67	0.42	0.49	7	7	7	1	5	6	7	7	6	5	7	1	7	7	3	1	1	1	7	7	7	7
11	1.45	40.4	1.5	19.22	46.29	1.17	18	-0.28	18.73	16.5	17.62	-0.11	0.44	-0.04	1.37	0.36	136.67	0.36	5521.33	55.21	-0.09	-0.09487	15.66	-0.39	11.33	1.03	1.78	7	7	7	1	1	1	7	7	7	7	1	1	7	7	7	1	1	1	7	7	7	7
14	1.54	52.5	1.56	22.14	39.65	-0.06	19	-0.1	20.43	19.4	19.92	0.01	0.38	-0.25	1.28	-0.02	127.67	-0.02	6702.5	67.02	0.6	0.59606	16.06	-0.14	14.33	1.3	0.98	7	4	3	1	1	1	7	3	6	4	1	1	7	5	3	1	1	1	7	7	6	6
16	1.52	67.5	1.54	29.22	39.12	-0.16	17	-0.46	23.67	24.03	23.85	0.22	0.35	-0.35	0.92	-1.55	91.67	-1.55	6187.5	61.88	0.29	0.29481	18.38	1.27	-12.67	-1.15	-1.82	7	7	7	1	1	1	7	7	7	4	1	1	7	7	7	1	1	1	7	7	7	7
18	1.46	36.9	1.48	17.43	42.86	0.54	15	-0.82	14.53	12.77	13.65	-0.31	0.37	-0.29	1.2	-0.34	120.33	-0.34	4440.3	44.4	-0.73	-0.72722	16.6	0.18	0	0	-0.74	7	7	7	4	7	1	7	7	7	7	1	1	7	7	7	1	1	1	7	7	7	7
19	1.51	67.4	1.57	29.56	39.65	-0.06	20	0.08	21.83	21.07	21.45	0.09	0.32	-0.48	1.18	-0.45	117.67	-0.45	7930.73	79.31	1.31	1.31452	16.75	0.28	-0.67	-0.06	-0.12	7	7	7	1	1	1	7	7	7	4	1	1	7	7	7	1	1	1	7	7	7	7
21	1.6	84.3	1.64	32.93	39.12	-0.16	20	0.08	22.67	22.13	22.4	0.14	0.27	-0.68	0.99	-1.22	99.33	-1.22	8373.8	83.74	1.57	1.57369	18.78	1.52	12.33	1.12	1.47	6	6	7	1	1	1	7	5	4	6	1	1	7	6	5	1	1	1	6	5	6	7
22	1.51	45.9	1.51	20.13	41.15	0.22	25	0.98	23.93	23.47	23.7	0.21	0.52	0.27	1.51	0.98	151.33	0.98	6946.2	69.46	0.74	0.73861	15.11	-0.72	0	0	1.66	6	6	7	7	4	6	7	6	6	4	6	7	6	7	7	6	5	1	6	6	6	5
23	1.43	58.7	1.48	28.63	35.24	-0.88	16	-0.64	16.77	16	16.38	-0.17	0.28	-0.63	1.02	-1.11	102	-1.11	5987.4	59.87	0.18	0.17776	17.83	0.94	6.33	0.57	-1.29	6		7	7	7	7	7		7	1	4	1	7	7	7	1	1	1	7	7	7	1
24	1.4	40.9	1.44	20.87	37.18	-0.52	21	0.26	19.6	17.13	18.37	-0.07	0.45	0.01	1.3	0.09	130.33	0.09	5330.63	53.31	-0.21	-0.20642	16.29	0	-4.33	-0.39	-0.63	7	6	7	6	7	1	7	6	5	1	3	1	4	5	7	1	1	1	6	6	7	3
26	1.35	29.6	1.28	16.27	37.18	-0.52	25	0.98	13.93	12.57	13.25	-0.33	0.45	0.01	1.14	-0.59	114.33	-0.59	3384.27	33.84	-1.34	-1.34495	15.66	-0.39	5	0.45	-0.4	7	6	7	7	6	6	7	7	7	6	6	1	5	6	7	6	5	1	7	5	5	1
27	1.55	49.2	1.57	20.4	37.18	-0.52	17	-0.46	25.27	21.5	23.38	0.19	0.48	0.11	1.42	0.57	141.67	0.57	6970	69.7	0.75	0.75254	15.34	-0.58	27	2.44	1.64	7	7	6	1	1	1	7	4	2	1	3	1	5	6	7	1	1	1	7	5	3	1
29	1.53	40.7	1.48	17.36	35.24	-0.88	17	-0.46	16.43	16.2	16.32	-0.17	0.4	-0.17	1	-1.18	100.33	-1.18	4083.57	40.84	-0.94	-0.93589	18.87	1.57	-15.33	-1.39	-2.51	6	4	5	1	1	1	7	1	4	1	1	1	7	1	5	1	1	1	6	4	1	1
32	1.51	49	1.56	21.55	35.24	-0.88	27	1.34	22.2	23.6	22.9	0.17	0.47	0.08	1.03	-1.08	102.67	-1.08	5030.67	50.31	-0.38	-0.38188	17.44	0.7	6	0.54	0.79	7	7	7	7	1	1	7	7	7	7	7	1	7	7	7	7	1	1	7	7	7	1
38	1.51	45.1	1.58	19.7	40.32	0.06	23	0.62	26	26.23	26.12	0.34	0.58	0.5	1.77	2.05	176.67	2.05	7967.67	79.68	1.34	1.33612	14.25	-1.25	5.67	0.51	2.33	7	3	7	7	3	2	7	7	4			7	7	7	7	7	6	6	7	7	7	6
45	1.65	91.8	1.7	33.72	33.3	-1.24	14	-1	19.73	15.5	17.62	-0.11	0.19	-0.96	0.88	-1.72	87.67	-1.72	8047.8	80.48	1.38	1.383	19.2	1.77	-6.67	-0.6	-2.89	7	7	7	1	1	1	7	7	7	7	7	5	7	5	7	1	1	1	7	7	7	7
46	1.63	48.5	1.56	18.37	33.3	-1.24	14	-1	22.83	22.73	22.78	0.16	0.47	0.09	1	-1.21	99.67	-1.21	4833.83	48.34	-0.5	-0.49702	17.69	0.85	-4.33	-0.39	-2.83	6	3	5	3	4	2	7	5	6	3	5	1	5	6		3	1	1	7	5	7	3
47	1.69	90	1.64	31.51	33.3	-1.24	15	-0.82	26.7	22.77	24.73	0.26	0.27	-0.64	0.79	-2.07	79.33	-2.07	7140	71.4	0.85	0.85198	18.82	1.54	-9	-0.82	-3.14	7	5	7	2	6	2	7	6	6	6	7	6	6	7	7	3	4	1	7	5	7	4
48	1.52	98.1	1.54	42.74	35.24	-0.88	19	-0.1	18.8	18.03	18.42	-0.06	0.19	-0.97	1.13	-0.63	113.33	-0.63	11118	111.18	3.18	3.17892	16.98	0.42	0.67	0.06	-1.2	5	4	7	6	1	1	7	4		1	2	1	5	6	7	3	4	1	5	6	7	4
49	1.62	71.1	1.61	27.09	35.24	-0.88	15	-0.82	17.5	15.53	16.52	-0.16	0.23	-0.8	1.2	-0.34	120.33	-0.34	8555.7	85.56	1.68	1.6801	16.76	0.28	4.67	0.42	-1.49	7	6	6	7	1	1	7	5	6	3	2	1	6	4	7	4	3	1	6	6	6	1
50	1.58	48.3	1.54	19.35	37.78	-0.41	17	-0.46	23.6	23.6	23.6	0.21	0.49	0.16	1.32	0.17	132.33	0.17	6391.7	63.92	0.41	0.41426	16.55	0.15	9	0.81	0.48	6	4	7	7	4	1	7	4	7	4	7	1	7	4	7	5	3	1	7	7	7	4
51	1.54	59.4	1.57	25.21	33.3	-1.24	19	-0.1	23.87	22.1	22.98	0.17	0.39	-0.22	1.1	-0.77	110	-0.77	6534	65.34	0.5	0.4975	16.23	-0.04	1.33	0.12	-1.86	6	5	7	6	1	1	7	7	7	7	6	1	7	6	7	5	1	1	6	7	7	7
52	1.5	36.3	1.45	16.24	37.78	-0.41	20	0.08	14.67	14.5	14.58	-0.26	0.4	-0.17	1.34	0.24	134	0.24	4864.2	48.64	-0.48	-0.47926	15.26	-0.63	17.67	1.6	0.62	7	6	7	5	1	3	7	6	3	5	1	1	7	6	5	1	1	1	7	6	7	5
53	1.51	40.1	1.45	17.7	37.78	-0.41	20	0.08	17.97	18.17	18.07	-0.08	0.45	0.02	1.22	-0.25	122.33	-0.25	4905.57	49.06	-0.46	-0.45506	15.96	-0.21	3.67	0.33	-0.53	7	6	7	6	2	2	7	6	7	7	6	2	5	7	7	5	3	1	7	7	6	5
54	1.5	37.9	1.48	16.96	37.78	-0.41	22	0.44	16.97	18.27	17.62	-0.11	0.46	0.07	1.24	-0.18	124	-0.18	4699.6	47	-0.58	-0.57554	16.18	-0.07	9	0.81	0.49	7	7	7	7	1	1	7	7	7	7	7	2	7	7	7	6	7	1	7	7	7	7
57	1.63	47.7	1.7	17.95	35.91	-0.76	22	0.44	27.33	27.33	27.33	0.4	0.57	0.48	1.61	1.37	160.67	1.37	7663.8	76.64	1.16	1.15838	14.94	-0.83	5	0.45	1.08	6	4	6	7	4	5	7	6	5	6	6	4	5	7	7	5	4	2	6	5	7	4
59	1.55	40.7	1.61	16.94	40.32	0.06	20	0.08	20.83	18.07	19.45	-0.01	0.48	0.12	1.28	-0.01	128	-0.01	5209.6	52.1	-0.28	-0.27721	15.86	-0.27	-3	-0.27	-0.41	6	5	7	6	1	1	7	7	6	1	1	1	5	6	7	7	5	1	7	7	7	1
65	1.49	52.1	1.56	23.47	33.3	-1.24	20	0.08	19.6	19.53	19.57	0	0.38	-0.26	1	-1.18	100.33	-1.18	5227.37	52.27	-0.27	-0.26682	16.97	0.41	1	0.09	-1.84	7	7	7	7	7	7	7	7	7	7	7	7	7	7	7	7	7	7	7	7	7	7
68	1.58	58.4	1.62	23.39	37.78	-0.41	19	-0.1	22.43	19.9	21.17	0.08	0.36	-0.31	1.13	-0.66	112.67	-0.66	6579.73	65.8	0.52	0.52425	16.41	0.07	-4.67	-0.42	-1.44	7	7	7	6	1	1	7	7	4	1	1	1	7	5	7	6	5	1	7	4	6	6
71	1.46	44.1	1.48	20.69	37.78	-0.41	19	-0.1	29.3	24.03	26.67	0.36	0.6	0.6	1.41	0.53	140.67	0.53	6203.4	62.03	0.3	0.30411	14.48	-1.11	-8	-0.72	-1.45	7	7	7	7	7	7	7	7	7	7	7	7	7	7	7	7	1	1	7	7	7	1
72	1.64	48.7	1.71	18.22	35.91	-0.76	24	0.8	24.4	24.43	24.42	0.25	0.5	0.21	1.39	0.44	138.67	0.44	6753.07	67.53	0.63	0.62564	15.52	-0.47	0.67	0.06	0.32	7	7	7	4	6	1	7	7	5	7	5	1	7	7	7	3	1	1	7	5	7	4
76	1.55	36.6	1.58	15.33	40.32	0.06	23	0.62	21.07	20.03	20.55	0.05	0.56	0.44	1.4	0.51	140.33	0.51	5136.2	51.36	-0.32	-0.32015	16.48	0.11	0	0	1.36	7	6	7	7	3	1	7	3	7	7	7	6	1	7	1	7	4	1	1	7	7	7
78	1.55	55.2	1.61	22.98	37.78	-0.41	18	-0.28	19.73	16.27	18	-0.09	0.33	-0.45	1.28	-0.01	128	-0.01	7065.6	70.66	0.81	0.80846	16.43	0.08	-0.67	-0.06	-0.76	7	7	7	7	7	1	7	7	7	7	7	1	7	7	7	7	7	1	7	7	7	7
79	1.58	60.1	1.58	24.23	42.77	0.52	17	-0.46	20.9	20.97	20.93	0.07	0.35	-0.37	1.34	0.24	134	0.24	8053.4	80.53	1.39	1.38627	18.46	1.32	2.67	0.24	1.93	7	5	7	6	1	1	7	7	7	1	1	1	7	7	7	5	4	1	7	7	7	3
80	1.57	49.4	1.68	20.04	41.15	0.22	23	0.62	24.03	19.6	21.82	0.11	0.44	-0.01	1.61	1.4	161.33	1.4	7969.87	79.7	1.34	1.33741	15.2	-0.67	-4.33	-0.39	1.29	7	7	7	7	1	1	7	6	7	6	7	7	1	7	6	7	1	2	7	7	7	7
84	1.44	38.1	1.45	18.35	50.48	1.95	27	1.34	19.53	17.2	18.37	-0.07	0.48	0.14	1.72	1.84	171.67	1.84	6540.5	65.41	0.5	0.5013	14.03	-1.38	18.33	1.66	5.34	6	7	7	6	4	4	6	7	7	4	5	4	7	7	7	5	2	2	7	7	4	4
85	1.59	48.6	1.64	19.15	50.48	1.95	21	0.26	24.87	23.3	24.08	0.23	0.5	0.19	1.46	0.74	145.67	0.74	7079.4	70.79	0.82	0.81653	13.66	-1.61	-19	-1.72	-0.15	7	7	7	2	1	1	7	7	6	1	5	1	6	6	7	4	1	1	6	7	6	1
88	1.32	25.2	1.33	14.48	42.86	0.54	16	-0.64	12.1	9.33	10.72	-0.46	0.43	-0.08	0.71	-2.44	70.7	-2.44	1781.64	17.82	-2.28	-2.28241	21.08	2.92	5	0.45	0.37	7	7	7	7	4	5	7	7	7	6	7	7	7	7	7	7	7	6	7	7	7	6
89	1.58	58.6	1.63	23.36	42.86	0.54	16	-0.64	22.3	22.63	22.47	0.15	0.38	-0.23	1.16	-0.52	116	-0.52	6797.6	67.98	0.65	0.65169	14.82	-0.9	8	0.72	-0.65	7	7	7	1	1	1	7	7	6	4	1	1	7	6	7	1	1	1	7	3	5	3
91	1.5	54.6	1.46	24.2	35.91	-0.76	15	-0.82	17.33	14.77	16.05	-0.19	0.29	-0.57	0.96	-1.38	95.67	-1.38	5223.4	52.23	-0.27	-0.26914	16.77	0.29	-6	-0.54	-3.39	7	7	7	2	1	1	6	7	7	1	2	1	7	6	7	5	1	1	6	6	7	1
94	1.61	78.1	1.57	30.32	37.78	-0.41	18	-0.28	23.8	21.8	22.8	0.16	0.29	-0.58	1.05	-0.98	105	-0.98	8200.5	82.01	1.47	1.47232	16.14	-0.1	6.17	0.56	-1.04	6	5	7	6	1	5	7	5	6	6	3	5	6	5	7	6	3	1	6	6	7	6
96	1.52	36.4	1.55	15.75	54.24	2.65	21	0.26	19.4	16.2	17.8	-0.1	0.49	0.16	1.65	1.56	165	1.56	6006	60.06	0.19	0.18864	13.95	-1.43	11	1	3.93	7	7	7	5	1	1	7	7	7	6	7	1	7	7	6	4	1	1	7	7	7	7
97	1.6	67.2	1.63	26.41	42.86	0.54	16	-0.64	21.37	19.7	20.53	0.05	0.31	-0.53	1.14	-0.6	114	-0.6	7660.8	76.61	1.16	1.15662	14.73	-0.96	5.67	0.51	-1.1	7	7	7	6	1	1	7	7	7	6	7	1	7	7	7	4	1	1	7	7	7	5
99	1.49	36.1	1.55	16.26	45.4	1.01	16	-0.64	16	13.17	14.58	-0.26	0.4	-0.16	1.29	0.03	129	0.03	4656.9	46.57	-0.6	-0.60052	14.76	-0.94	11.17	1.01	0.21	7	7	7	6	1	1	7	7	7	6	7	1	7	7	7	6	1	1	7	7	7	7
110	1.46	45.3	1.43	21.25	39.12	-0.16	13	-1.18	17.33	16.1	16.72	-0.15	0.37	-0.29	1.12	-0.7	111.67	-0.7	5058.5	50.59	-0.37	-0.3656	16.11	-0.11	19.33	1.75	-0.56	6	6	7	3	1	3	7	2	7	3	7	1	7	4	7	5	1	1	6	7	7	1
111	1.38	28	1.35	14.7	43.9	0.73	14	-1	18.1	14.33	16.22	-0.18	0.58	0.5	1.55	1.12	154.67	1.12	4330.67	43.31	-0.79	-0.79135	15.06	-0.76	2	0.18	0.1	5	7	7	2	7	1	5	4	6	2	6	1	6	4	5	3	5	1	6	6	5	5
112	1.46	33.5	1.46	15.72	39.12	-0.16	14	-1	15.87	13.3	14.58	-0.26	0.44	-0.04	1.11	-0.73	111	-0.73	3718.5	37.19	-1.15	-1.14944	18.79	1.52	20.67	1.87	1.24	6	7	7	6		4	6	5	7	5	7	6	7	7	7	6	7	7	7	7	6	7
113	1.54	40.3	1.51	16.99	37.18	-0.52	24	0.8	15.07	14.57	14.82	-0.25	0.37	-0.29	1.12	-0.7	111.67	-0.7	4500.17	45	-0.69	-0.6922	17.52	0.75	21.33	1.93	2.01	4	5	6	2	3	2	7	3	6	6	3	1	3	6	6	5	4	1	5	3	6	4
114	1.43	47.3	1.35	23.13	42.11	0.4	18	-0.28	15.07	14.53	14.8	-0.25	0.31	-0.5	0.96	-1.35	96.33	-1.35	4556.57	45.57	-0.66	-0.65921	18.21	1.17	16.67	1.51	1.19	7	7	6	5	1	7	7	6	6	4	3	1	3	4	6	4	3	1	7	3	5	6
115	1.44	40.8	1.41	19.76	43.9	0.73	19	-0.1	17.2	15.63	16.42	-0.17	0.4	-0.16	1.15	-0.56	115	-0.56	4692	46.92	-0.58	-0.57999	17.03	0.45	23.33	2.11	2.46	6	5	5	5	3	3	7	5	6	5	4	2	6	4	5	4	3	6	5	5	4	5
116	1.34	26.9	1.33	14.98	43.9	0.73	19	-0.1	12.6	12.67	12.63	-0.36	0.47	0.09	1.24	-0.17	124.33	-0.17	3344.57	33.45	-1.37	-1.36817	16.58	0.17	15	1.36	1.63	5	4	6	2	2	3	7	4	6	3	5	6	4	7	3	5	2	7	6	7	5
118	1.56	42	1.6	17.26	42.11	0.4	25	0.98	26.23	22.13	24.18	0.24	0.58	0.49	1.56	1.19	156.33	1.19	6566	65.66	0.52	0.51622	15.01	-0.79	6	0.54	2.56	6	7	7	7	7	6	7	7	7	7	6	1	6	6	6	6	4	1	7	5	3	7
122	1.34	24.6	1.31	13.7	49.5	1.77	18	-0.28	11.6	9.77	10.68	-0.47	0.43	-0.04	1.37	0.38	137.33	0.38	3378.4	33.78	-1.35	-1.34838	15.67	-0.38	10	0.9	1.93	7	7	7	6	7	7	7	7	6	7	7	5	7	6	7	5	1	1	7	7	7	5
124	1.44	38.8	1.4	18.82	44.57	0.85	17	-0.46	14.7	12.7	13.7	-0.31	0.35	-0.35	1.03	-1.08	102.67	-1.08	3983.47	39.83	-0.99	-0.99444	17.69	0.85	28	2.53	2.39	7	6	7	7	6	7	7	7	7	7	6	6	7	7	7	5	6	7	7	6	7	6
125	1.35	32.9	1.34	18.05	47.04	1.31	17	-0.46	14.97	11.6	13.28	-0.33	0.4	-0.16	1	-1.21	99.67	-1.21	3279.03	32.79	-1.41	-1.4065	17.55	0.76	24.67	2.23	2.31	7	7	7	6	1	1	7	7	7	5	4	1	7	7	7	1	1	1	7	7	7	5
126	1.53	39.2	1.54	16.79	42.11	0.4	17	-0.46	16.8	14.97	15.88	-0.2	0.41	-0.15	0.73	-2.32	73.33	-2.32	2874.67	28.75	-1.64	-1.64304	19.09	1.7	12.33	1.12	0.24	7	7	7	7	7	7	7	7	7	7	7	1	1	1	7	7	1	1	7	7	7	1
127	1.42	48.9	1.43	24.12	42.11	0.4	13	-1.18	20.67	18.77	19.72	0	0.4	-0.16	0.94	-1.46	93.67	-1.46	4580.3	45.8	-0.65	-0.64533	19.13	1.73	26.67	2.41	1.9	7	7	7	6	6	6	7	7	7	6	7	7	7	7	7	7	7	7	7	7	7	7
128	1.51	65.7	1.52	28.81	41.51	0.28	23	0.62	18.87	19.37	19.12	-0.03	0.29	-0.58	1.23	-0.24	122.67	-0.24	8059.2	80.59	1.39	1.38967	15.99	-0.19	21	1.9	2.36	6	4	4	3	5	6	7	4	6	7	6	1	7	3	7	2	1	1	6	4	7	4
129	1.52	38.8	1.56	16.9	47.94	1.48	25	0.98	19.3	18.03	18.67	-0.05	0.48	0.13	1.08	-0.84	108.33	-0.84	4203.33	42.03	-0.87	-0.86583	16.99	0.42	20	1.81	3.8	6	7	7	7	7	1	7	6	7	7	7	4	7	7	7	5	6	2	7	7	7	7
130	1.5	47.1	1.51	21.07	45.4	1.01	22	0.44	13.17	12.17	12.67	-0.36	0.27	-0.67	0.89	-1.66	89	-1.66	4191.9	41.92	-0.87	-0.87252	18.67	1.45	27	2.44	3.32	6	7	7	1	1	1	7	7	4	1	1	1	7	7	7	1	1	1	7	5	7	1
131	1.58	106.1	1.64	42.5	33.3	-1.24	20	0.08	31.67	29.17	30.42	0.56	0.29	-0.6	0.95	-1.41	95	-1.41	10079.5	100.8	2.57	2.57145	19.66	2.05				6	3	7	6	5	1	7	6	7	1	7	1	7	5	7	6	1	1	6	5	7	4
132	1.55	46.7	1.56	19.44	42.11	0.4	22	0.44	20.17	19.5	19.83	0.01	0.42	-0.08	0.96	-1.36	96	-1.36	4483.2	44.83	-0.7	-0.70212	17.59	0.79	11.33	1.03	1.3	5	3	3	4	4	5	4			5	5	3	5	3	5	2	3	3	5	3	5	4
133	1.58	44.4	1.57	17.79	47.94	1.48	27	1.34	25.43	24.9	25.17	0.29	0.57	0.46	1.71	1.81	171	1.81	7592.4	75.92	1.12	1.11661	14.65	-1.01	46.67	4.22	8.14	7	7	7	7	1	1	7	7	7	5	4	1	7	6	7	7	1	1	7	7	7	2
134	1.54	39.8	1.57	16.78	37.78	-0.41	24	0.8	22.37	17.67	20.02	0.02	0.5	0.22	1.44	0.67	144	0.67	5731.2	57.31	0.03	0.0279	15.76	-0.33	28.67	2.59	3.35	5	6	7	4	6	4	6	4	7	2	6	1	6	6	7	7	1	1	3	4	6	2
140	1.56	63.1	1.51	25.93	37.78	-0.41	22	0.44	19.93	19.67	19.8	0.01	0.31	-0.5	1.23	-0.22	123	-0.22	7761.3	77.61	1.22	1.21541	17.17	0.53	25.33	2.29	2.65	6	6	7		2	1	7	6	5	4	5	1	6	5	6	1	1	1	7	6	7	2
142	1.57	41.1	1.5	16.67	45.4	1.01	32	2.24	19.33	16.93	18.13	-0.08	0.44	-0.02	1.61	1.4	161.33	1.4	6630.8	66.31	0.55	0.55412	16.31	0.01	35	3.17	7.75	5	6	4	6	5	3	4	6	7	5	5	1	7	5	4	7	1	1	5	6	7	4
143	1.66	68	1.64	24.68	35.24	-0.88	20	0.08	21.4	20.17	20.78	0.06	0.31	-0.53	1.11	-0.72	111.33	-0.72	7570.67	75.71	1.1	1.1039	17.94	1	22	1.99	1.54	6	7	5	5	2	4	6	7	6	5	4	3	7	6	6	4	1	6	6	5	5	6
144	1.52	60.5	1.58	26.19	37.18	-0.52	14	-1	19	14.13	16.57	-0.16	0.27	-0.65	0.99	-1.22	99.33	-1.22	6009.67	60.1	0.19	0.19079	18.15	1.13	11.67	1.06	-0.71	7	7	6	1	7	1	7	4	7	1	1	1	7	6	7	2	1	1	7	7	6	5
145	1.39	33.8	1.48	17.49	51.96	2.23	18	-0.28	14.37	13.2	13.78	-0.3	0.41	-0.14	1.51	0.98	151.33	0.98	5115.07	51.15	-0.33	-0.33251	14.71	-0.97	14	1.27	2.92	7	7	7	7	5	1	7	7	7	7	6		1	7	7	5	6	1	7	6	7	7
147	1.43	39.2	1.48	19.17	41.51	0.28	15	-0.82	16.17	15.4	15.78	-0.2	0.4	-0.16	1.05	-0.97	105.33	-0.97	4129.07	41.29	-0.91	-0.90928	17.56	0.77	13.67	1.24	0.3	7	7	7	7	6	7	7	7	7	7	7	7	7	7		6	2	7	7	7	7	7
150	1.59	74.3	1.64	29.39	37.18	-0.52	28	1.52	20.5	19.97	20.23	0.03	0.27	-0.65	0.84	-1.86	84.33	-1.86	6265.97	62.66	0.34	0.34071	18.41	1.29	20.33	1.84	2.3	7	6	7	6	1	1	7	6	7	3		1	7	7	6	4	1	1	7	5	7	1
151	1.53	48	1.56	20.5	43.9	0.73	28	1.52	70	20.67	45.33	1.33	0.94	1.88	1.3	0.07	130	0.07	6240	62.4	0.33	0.32552	17.46	0.71	9.67	0.87	5.24	6	5	6	4	1	1		4	7	6	7	1	6		4	1	1	1		7	5	4
153	1.51	38.3	1.5	16.8	46.38	1.19	23	0.62	21.13	18.97	20.05	0.02	0.52	0.29	1.64	1.53	164.33	1.53	6293.97	62.94	0.36	0.35709	15.77	-0.32	-3.67	-0.33	2.71	7	7	7	7	7	2	3	7	7	7	7	7	7	7	7	4	7	7	7	7	7	4
158	1.35	32	1.27	17.56	42.86	0.54	32	2.24	11.17	11.17	11.17	-0.44	0.35	-0.36	1.1	-0.77	110	-0.77	3520	35.2	-1.27	-1.26555	18.5	1.34	-6.33	-0.57	2.34	5	6	7	7	4	1	6	7	7	4	6	3	5	7	2	7	5	7	5		5	4
159	1.53	36.2	1.54	15.46	43.77	0.7	20	0.08	16.77	15.33	16.05	-0.19	0.44	-0.01	1.33	0.22	133.33	0.22	4826.67	48.27	-0.5	-0.50121	15.47	-0.5	-3	-0.27	0.04	7	7	7	7	7	7	7	7	7	7	7	7	7	7	7	7	7	7	7	7	7	7
160	1.41	42	1.42	21.13	37.18	-0.52	17	-0.46	13.33	11.63	12.48	-0.37	0.3	-0.56	0.98	-1.28	98	-1.28	4116	41.16	-0.92	-0.91692	19.53	1.97	-11.67	-1.06	-1.71	6	5	6	6	1	1	6	5	6	4	7	1	4	5	7	1	1	1	7	5		1
161	1.55	61.5	1.59	25.76	37.18	-0.52	15	-0.82	25.53	23.43	24.48	0.25	0.4	-0.18	1.26	-0.11	125.67	-0.11	7728.5	77.29	1.2	1.19622	17.23	0.57	5.67	0.51	-0.11	5	6	7	6	5		7	5	6	5	6	7	6	6	7	5	4	7	6	6	7	6
162	1.41	42.9	1.45	21.58	39.65	-0.06	22	0.44	14.1	14.1	14.1	-0.29	0.33	-0.44	0.98	-1.28	98	-1.28	4204.2	42.04	-0.87	-0.86533	18.04	1.06	8.33	0.75	0.63	3	1	6	7	1	1	7	5	4	2	3	2	3	5	7	4	2	1	7	6	7	3
164	1.48	52.3	1.48	23.88	37.18	-0.52	17	-0.46	17.03	15.63	16.33	-0.17	0.31	-0.5	1.26	-0.08	126.3	-0.08	6605.49	66.05	0.54	0.53932	18.66	1.44	-8	-0.72	-0.51	5	7	4	6	3	3	6	5	2	5		1	4	2	4	2	6	3	6	4	7	2
165	1.41	35.5	1.43	17.86	40.32	0.06	20	0.08	19.6	16.33	17.97	-0.09	0.51	0.23	1.52	1.01	152	1.01	5396	53.96	-0.17	-0.16818	14.98	-0.8	7.67	0.69	0.95	7	6	7	7	5	6	7	7	6	7	5	7	7	7	5	7	7	1	7	7	7	5
166	1.55	56.7	1.57	23.6	33.3	-1.24	16	-0.64	21.17	17.83	19.5	-0.01	0.34	-0.38	0.72	-2.37	72.33	-2.37	4101.3	41.01	-0.93	-0.92552	18.73	1.48	-9.67	-0.88	-3.64	3	2	2	4	4	3	4		3	4	5	4	2	1	2	1		4	3	2	4	3
167	1.3	25.6	1.32	15.15	42.11	0.4	10	-1.72	8.6	6.03	7.32	-0.64	0.29	-0.6	1.04	-1.01	104.33	-1.01	2670.93	26.71	-1.76	-1.76221	17.97	1.02	-4.67	-0.42	-2.38	7	5	6	5	1	3	6	5	6	4	3	1	6	5	6	3	1	1	6	6	7	5
168	1.48	38.5	1.44	17.58	39.65	-0.06	14	-1	18.73	15.8	17.27	-0.12	0.45	0.01	1.13	-0.63	113.33	-0.63	4363.33	43.63	-0.77	-0.77224	17.61	0.8	-2	-0.18	-1.19	6	5	7	7	6	2	3	7	6	7	2	6	7	7	7	5	3	1	7	5	6	6
169	1.58	60.9	1.61	24.4	37.78	-0.41	8	-2.08	23.47	22	22.73	0.16	0.37	-0.27	1.26	-0.08	126.3	-0.08	7691.67	76.92	1.17	1.17468	17.46	0.71	-11.33	-1.03	-2.73	4	6	2	3	7	1		1	4	1	7	1	5	1	3	1	1	1	3	4		1
182	1.39	32.9	1.46	17.03	42.11	0.4	13	-1.18	16.2	15.6	15.9	-0.19	0.48	0.14	1.28	0	128.33	0	4222.17	42.22	-0.85	-0.85482	18.07	1.08	4.33	0.39	0.5	7	4	7	7	3	5	7	7	5	4	6	3	6	7	6	4	6	1	5	6	7	2
183	1.49	49.9	1.51	22.48	40.32	0.06	7	-2.26	20.17	19.97	20.07	0.02	0.4	-0.16	1.34	0.24	134	0.24	6686.6	66.87	0.59	0.58676	18.02	1.05	8.67	0.78	-0.09	7	7	5	6		1	7	4	7	6	4		7	4	7		4	1	7	6	7	6
184	1.43	33.8	1.45	16.53	40.32	0.06	11	-1.54	16.13	14.1	15.12	-0.24	0.45	0.01	1.16	-0.5	116.33	-0.5	3932.07	39.32	-1.02	-1.02451	17.02	0.44	-2.33	-0.21	-1.98	7	5	6	5	4	1	6	5	6	2	7	1	6	4	7	2	1	1	6	5	7	4
185	1.42	33.2	1.48	16.46	37.78	-0.41	14	-1	12.93	13.33	13.13	-0.34	0.4	-0.19	1.08	-0.84	108.33	-0.84	3596.67	35.97	-1.22	-1.2207	17.89	0.97	-9.67	-0.88	-2.49	7	6	7	7	1	3	7	6	7	1	4	1	7	6	7	1	1	1	7	7	7	1
189	1.6	48.3	1.59	18.87	33.3	-1.24	21	0.26	23.1	20.97	22.03	0.12	0.46	0.04	1.37	0.38	137.33	0.38	6633.2	66.33	0.56	0.55552	16.23	-0.04	-3	-0.27	-0.78	6	5	6	7	5	5	7	5	7	6	6	1	6	5	5	6	7	1	6	6	7	5
192	1.31	34.3	1.27	19.99	38.53	-0.27	21	0.26	12.17	12.8	12.48	-0.37	0.36	-0.31	1.06	-0.93	106.33	-0.93	3647.23	36.47	-1.19	-1.19113	18	1.04	4.67	0.42	0.16	7	7	7	1	7	1	7		7	1	1	1	7		4	7	7	1	4	7	7	1
196	1.46	31.3	1.46	14.68	42.86	0.54	23	0.62	14.7	13.5	14.1	-0.29	0.45	0.02	1.46	0.77	146.33	0.77	4580.23	45.8	-0.65	-0.64536	14.82	-0.9	-7.33	-0.66	0.07	7	5	7	6	1	4	7	7	7	3	6	1	7	7	7	3	2	1	7	7	7	5
199	1.53	35.1	1.5	14.99	37.78	-0.41	16	-0.64	14.33	14.43	14.38	-0.27	0.41	-0.14	1.5	0.92	150	0.92	5265	52.65	-0.24	-0.24481	16.12	-0.11	11.67	1.06	0.55	6	5	6	7	7	7	6	7	7	1	5	1	7	4	1	2	7	1	4	5	7	6
200	1.49	46.3	1.49	20.85	35.24	-0.88	16	-0.64	16.63	16.6	16.62	-0.16	0.36	-0.33	1.12	-0.7	111.67	-0.7	5170.17	51.7	-0.3	-0.30028	19.25	1.8	-4.33	-0.39	-0.97	4	3	6	2	3	2	7	3	6	7	6	1	5	3	7	5	3	2	5	4	4	1
201	1.62	55	1.69	20.96	38.53	-0.27	23	0.62	25.33	24.63	24.98	0.28	0.45	0.03	1.35	0.29	135	0.29	7425	74.25	1.02	1.01869	13.2	-1.89	8.67	0.78	-0.19	6	6	7	6	3	4	7	6	7	5	7	1	4	7	7	7	3	1	6	7	5	1
202	1.47	36.8	1.48	17.03	37.78	-0.41	16	-0.64	15.5	15.63	15.57	-0.21	0.42	-0.09	1.28	-0.01	128	-0.01	4710.4	47.1	-0.57	-0.56922	15.94	-0.22	-5	-0.45	-1.94	7	6	7	4	7	1	7	7	6	7	3	1	7	7	7	1	1	2	7	7	5	1
203	1.61	54.3	1.65	20.95	35.91	-0.76	20	0.08	28	26.27	27.13	0.39	0.5	0.2	1.42	0.58	142	0.58	7710.6	77.11	1.19	1.18575	15.54	-0.46	5.33	0.48	0.32	5	7	6	6		7	6	4	7	5	6	1	7	5	7	7	3	1	7	6	7	6
204	1.62	52.1	1.58	19.98	35.91	-0.76	21	0.26	21.07	21.63	21.35	0.09	0.41	-0.14	1.24	-0.17	124.33	-0.17	6477.77	64.78	0.46	0.4646	17.41	0.68	-16	-1.45	-1.34	7	1	7	7	7	1	7	7	7	1	1	7	6	6	7	6	7	7	1	7	7	7
206	1.55	57	1.58	23.73	33.3	-1.24	20	0.08	23.97	22.8	23.38	0.19	0.41	-0.13	1.29	0.02	128.67	0.02	7334	73.34	0.97	0.96546	17.75	0.89	17.33	1.57	1.51	7	7	6	6	1	3	7	5	6	6	5	2	1	5	7	6	1	1	6	6	7	6
208	1.57	54.2	1.6	21.99	35.91	-0.76	24	0.8	23.4	21.4	22.4	0.14	0.41	-0.12	1.14	-0.59	114.33	-0.59	6196.87	61.97	0.3	0.30029	17.5	0.73	4	0.36	0.7	7	4	6	7	1	1	7	5	4	7	6	1	7	3	6	5	1	1	7	7	6	6
209	1.54	53.9	1.52	22.88	37.78	-0.41	19	-0.1	18.7	18.03	18.37	-0.07	0.34	-0.4	1.18	-0.45	117.67	-0.45	6342.23	63.42	0.39	0.38532	18.49	1.34	0.33	0.03	0.35	6	5	6	6	2	3	5	5	6	4	7	5	6	4	7	4	1	1	5	4	4	3
211	1.46	30.7	1.47	14.4	42.11	0.4	19	-0.1	19.83	17.87	18.85	-0.04	0.61	0.63	1.72	1.87	172.33	1.87	5290.63	52.91	-0.23	-0.22981	13.86	-1.49	-10.33	-0.94	-0.3	7	5	6			5	6	5	6		5	6	7		4	6	6	6	4	5	6	4
212	1.36	26.9	1.28	14.54	41.51	0.28	12	-1.36	51.13	12.87	32	0.64	1.19	2.8	1.17	-0.49	116.67	-0.49	3138.33	31.38	-1.49	-1.48881	17.65	0.83	1.67	0.15	0.05	7	6	7	5	4	3	7	7	6	4	5	3	7	7	3	6	7	7	2	4	7	7
214	1.43	39.5	1.41	19.32	39.12	-0.16	11	-1.54	11.97	10.7	11.33	-0.43	0.29	-0.6	1	-1.18	100.33	-1.18	3963.17	39.63	-1.01	-1.00632	16.49	0.12	-5	-0.45	-3.65	7	1	7	1	1	1	7	3	7	7	7	1	1	7	7	1	1	7	7	7	7	7
215	1.35	27.7	1.39	15.2	46.29	1.17	12	-1.36	12.73	13.1	12.92	-0.35	0.47	0.08	1.3	0.06	129.67	0.06	3591.77	35.92	-1.22	-1.22357	15.48	-0.5	3	0.27	-0.7	7	7	7	7	7	7	5	7	7	6	7	7	7	6	7	7	7	7	7	7	5	6
217	1.43	42.3	1.47	20.69	37.18	-0.52	11	-1.54	16.3	14	15.15	-0.23	0.36	-0.33	1.2	-0.35	120	-0.35	5076	50.76	-0.36	-0.35536	16.98	0.42	-3.67	-0.33	-2.56	7	6	7	7	7	6	7	7	7	7	7	7	6	7	7	6	7	6	7	7	7	6
218	1.33	23.8	1.36	13.45	41.51	0.28	10	-1.72	14.13	13	13.57	-0.32	0.57	0.47	1.26	-0.1	126	-0.1	2998.8	29.99	-1.57	-1.57043	16.51	0.13	-1	-0.09	-1.81	7	7	7	7	7	7	7	7	7	6	7	7	7	7	7	7	7	7	7	7	7	7
219	1.29	34.5	1.31	20.73	37.18	-0.52	10	-1.72	8.8	9.27	9.03	-0.55	0.26	-0.69	1.01	-1.17	100.67	-1.17	3473	34.73	-1.29	-1.29304	17.2	0.55	-2.67	-0.24	-3.65	7	4	6	6	5	4	6	7		5	7	7	4	5	6	5	6	7	5	6	5	6
221	1.6	66.9	1.6	26.13	37.18	-0.52	9	-1.9	25.63	17.07	21.35	0.09	0.32	-0.48	0.94	-1.46	93.67	-1.46	6266.3	62.66	0.34	0.34091	18.08	1.09	0	0	-2.7	7	6	7	7	6	5	7	7	7	6	7	5	7	7	7	6		6	6	7	6	7
224	1.52	37.6	1.6	16.27	41.15	0.22	21	0.26	18.17	17.67	17.92	-0.09	0.48	0.12	1.31	0.12	131	0.12	4925.6	49.26	-0.44	-0.44334	14.59	-1.04	0	0	-0.54	6	7	6	7	7	7	7	7	6	7	7	7	7	7	7	1	6	1	7	7	7	7
225	1.44	42.1	1.45	20.3	37.78	-0.41	25	0.98	18.07	16.03	17.05	-0.13	0.4	-0.15	1.16	-0.53	115.67	-0.53	4869.57	48.7	-0.48	-0.47612	17.44	0.7	5.33	0.48	1.09	7	6	7	4	2	1	7	4	7	6	7	1	3	2	7	1	2	1	1	7	7	3
228	1.55	57.2	1.6	23.81	33.3	-1.24	18	-0.28	23.87	19.13	21.5	0.1	0.38	-0.26	1	-1.2	100	-1.2	5720	57.2	0.02	0.02135	16.55	0.15	-7	-0.63	-3.1	5	7	6	7	7	1	7	6	7	7	6	1	7	7	6	3	1	1	4	7	6	7
229	1.62	88.3	1.63	33.65	32.23	-1.44	20	0.08	13.87	13.57	13.72	-0.31	0.16	-1.09	1.02	-1.13	101.67	-1.13	8977.16	89.77	1.93	1.92663	18.74	1.49	5.67	0.51	-0.79	4	4	6	7	7	5	6	7		7	7	4	4	6	7	7	7	7	6	7	7	7
230	1.59	73.8	1.62	29.19	31.35	-1.6	8	-2.08	28.83	26.47	27.65	0.42	0.37	-0.27	0.86	-1.77	86.33	-1.77	6371.4	63.71	0.4	0.40238	17.94	1	-7	-0.63	-4.67	6	7	7	1	2	1	7		7	5	4	6	5	3	7	4	2	6	7	5	7	3
232	1.62	39.7	1.66	15.13	31.35	-1.6	9	-1.9	20.9	18.53	19.72	0	0.5	0.19	1.06	-0.93	106.33	-0.93	4221.43	42.21	-0.86	-0.85525	16.65	0.22	-11.67	-1.06	-5.27	7	4	7	5	7	6	7		7	5	7	7	4	7	4	5	7	6		5	3	7
235	1.59	41.7	1.62	16.49	34.05	-1.1	22	0.44	22.8	23.43	23.12	0.18	0.55	0.41	1.62	1.43	162	1.43	6755.4	67.55	0.63	0.62701	14.63	-1.02	4	0.36	0.29	7	7	7	6	1	1	7	7	7	7	1	1	7	4	7	7	1	1	7	7	7	7
237	1.51	40.2	1.51	17.63	45.4	1.01	21	0.26	23.33	21.4	22.37	0.14	0.56	0.42	1.6	1.33	159.67	1.33	6418.6	64.19	0.43	0.42999	13.25	-1.86	-3.67	-0.33	0.55	7	1	7	7	1		7	7	7	1	7	7	7	7	7	1	1	1	7	7	7	1
238	1.55	48.7	1.54	20.27	37.78	-0.41	22	0.44	19.3	22.1	20.7	0.05	0.43	-0.08	1.18	-0.45	117.67	-0.45	5730.37	57.3	0.03	0.02741	15.96	-0.21	-13.33	-1.21	-1.77	7	7	7	7	1	1	7	7	7	1	1	1	7	7	7	1	1	1	7	7	7	1
247	1.51	34.9	1.53	15.3	32.26	-1.43	18	-0.28	16.1	12.57	14.33	-0.28	0.41	-0.13	1.45	0.69	144.6	0.69	5046.54	50.47	-0.37	-0.3726	13.67	-1.6				6	7	6	7	1	1	7	7	7	5	7	7	7	7	7	6	1	1	7	7	7	7
249	1.47	45.5	1.5	21.06	33.3	-1.24	23	0.62	23	23.13	23.07	0.18	0.51	0.23	1.29	0.02	128.67	0.02	5854.33	58.54	0.1	0.09992	15.88	-0.25	-4.33	-0.39	-1.07	7	7	7	7	7		6	7	6	6	1	7	7	7	7	7	1	1	7		1	6
251	1.45	36	1.49	17.12	35.24	-0.88	15	-0.82	15.43	13.33	14.38	-0.27	0.4	-0.17	1.21	-0.31	121	-0.31	4356	43.56	-0.78	-0.77653	17.11	0.5	-2	-0.18	-1.96	7	6	7	7	6	3	7	6	7	5	6	5	1	5	7	6	6	1	1	7	7	5
253	1.6	52.4	1.69	20.47	33.3	-1.24	6	-2.44	26.9	21.2	24.05	0.23	0.46	0.05	1.1	-0.76	110.33	-0.76	5781.47	57.81	0.06	0.0573	17.66	0.83	-3.67	-0.33	-3.71	7	7	7	7	7	4	7	7	7	7	1	1	7	7	4	7	1	1	6	6	6	6
255	1.41	38.2	1.45	19.21	35.24	-0.88	9	-1.9	12.27	12.97	12.62	-0.37	0.33	-0.43	1.08	-0.87	107.67	-0.87	4112.87	41.13	-0.92	-0.91875	18.17	1.14	-9.33	-0.85	-3.72	7		4	6	1	3	5	7	5	3	7	6	4	7	5	4	5	3	4	5	4	7
256	1.46	47.1	1.52	22.16	35.24	-0.88	6	-2.44	19.37	18.73	19.05	-0.03	0.4	-0.16	1.01	-1.15	101	-1.15	4757.1	47.57	-0.54	-0.54191	18.66	1.44	-14.33	-1.3	-4.36	7	7	7	4	1	1	7	7	1	4	1	7	5	7	1	4	1	6	7	7	7	5
258	1.46	53.5	1.43	25.1	35.24	-0.88	14	-1	19.23	16.5	17.87	-0.09	0.33	-0.42	0.98	-1.29	97.67	-1.29	5225.16	52.25	-0.27	-0.26811	17.29	0.61	1.33	0.12	-2.54	7	7	7	7	7	7	7	7	7	6	7	7	7	7	7		5	1		7	7	6
259	1.66	71.5	1.66	25.95	33.3	-1.24	16	-0.64	23.9	21.47	22.68	0.16	0.32	-0.48	1.42	0.58	142	0.58	10153	101.53	2.61	2.61444	15.26	-0.63	6.33	0.57	-1.2	7	7	6	1	1	6	7	7	7	1	7	7	7	6	7	1	1	1	7	7	7	1
262	1.34	28	1.41	15.59	59.36	3.6	17	-0.46	14.23	12	13.12	-0.34	0.47	0.09	1.21	-0.32	120.67	-0.32	3378.67	33.79	-1.35	-1.34822	14.8	-0.91	-2	-0.18	1.39	6	5	6	7	1	1	6	5	4	4	5	1	1	5	6	7	5	1	6	7	6	4
263	1.4	31.7	1.47	16.17	39.81	-0.03	17	-0.46	24.47	22.7	23.58	0.2	0.74	1.12	1.34	0.23	133.67	0.23	4237.23	42.37	-0.85	-0.846	14.81	-0.91	1.33	0.12	-0.84
264	1.43	35.4	1.43	17.34	40.32	0.06	14	-1	10.77	9.9	10.33	-0.48	0.29	-0.58	1.14	-0.6	114	-0.6	4035.6	40.36	-0.96	-0.96395	18.35	1.25	-5	-0.45	-1.22	7	3	2	7		1	6	4	6	1	5		7	1	7	7	1	1	1	5	6	7
266	1.64	44.8	1.7	16.66	35.24	-0.88	17	-0.46	19.67	16.9	18.28	-0.07	0.41	-0.14	1.01	-1.15	101	-1.15	4524.8	45.25	-0.68	-0.67779	15.94	-0.22	-8.67	-0.79	-3.57	5	4	7	6	1	2	1	5	7	3	1	1	7	2	7	3	1	2	5		4	3
267	1.6	41.2	1.63	16.09	31.46	-1.58	32	2.24	20.87	20.93	20.9	0.07	0.51	0.23	1.36	0.33	136	0.33	5603.2	56.03	-0.05	-0.04698	17.45	0.7	12.66	1.15	2.9	6	2	6	5	7	6	7	6	7	6	7	2	6	7	6	6	2		6	6	5	4
270	1.59	53.3	1.58	21.08	38.53	-0.27	24	0.8	23.1	23.8	23.45	0.2	0.44	-0.02	1.46	0.77	146.33	0.77	7799.57	78	1.24	1.23779	16.06	-0.14	-8.67	-0.79	0.57	7	6	6	4	4	1	6	6	5	4	3	1	7	6	7	3	5	1	6	4	6	5
271	1.65	65.4	1.65	24.02	38.53	-0.27	28	1.52	24.67	24.1	24.38	0.25	0.37	-0.27	1.24	-0.18	124	-0.18	8109.6	81.1	1.42	1.41915	16.76	0.28	4	0.36	1.96	5	6	4	3	4	3	7	5	3	2	3	1	5	5	3	2	1	1	7	6	7	4
273	1.49	40.4	1.47	18.2	46.38	1.19	28	1.52	20.17	17.33	18.75	-0.05	0.46	0.07	1.22	-0.25	122.3	-0.25	4940.92	49.41	-0.43	-0.43438	15.33	-0.59	8.33	0.75	2.58	7	7	7	7	1	7	7	7	7	7	7	1	5	7	7	7	1	7	7	7	7	6
274	1.51	47	1.49	20.61	35.91	-0.76	27	1.34	20.37	18.03	19.2	-0.02	0.41	-0.14	1.35	0.27	134.67	0.27	6329.33	63.29	0.38	0.37778	16.3	0	2.33	0.21	1.05	7	7	5	1	7	1	7	5	5	7	7	1	7	5	7	2	1	1	7	7	7	6
276	1.44	32.3	1.45	15.58	43.77	0.7	30	1.88	16.63	16.6	16.62	-0.16	0.51	0.26	1.61	1.39	161	1.39	5200.3	52	-0.28	-0.28265	16.6	0.18	10	0.9	4.9	7	6	4	1	5	6	7	7	7	5	1	1	7	6	5	1	6	1	5	7	5	3
277	1.45	32.6	1.5	15.51	38.53	-0.27	30	1.88	19.75	19.2	19.48	-0.01	0.6	0.57	1.35	0.29	135	0.29	4401	44.01	-0.75	-0.75021	16.81	0.31	3	0.27	2.47	7	7	7	7	1	7	7	6	7	7	7	7	7	1	5	7	7	1	7	4	7	5
278	1.42	28.6	1.41	14.18	38.53	-0.27	30	1.88	17.07	15.37	16.22	-0.18	0.57	0.46	1.2	-0.34	120.33	-0.34	3441.53	34.42	-1.31	-1.31145	15.88	-0.25	-10	-0.91	-0.06	7	7	7	7	1		6	7	7	7	1	1	7	7	7	7	1	1	7	7	7	5
279	1.54	42.2	1.59	17.79	38.53	-0.27	25	0.98	16.7	15.5	16.1	-0.18	0.38	-0.24	1.48	0.86	148.5	0.86	6266.7	62.67	0.34	0.34114	15.58	-0.44	3.33	0.3	1.25	7	4	6	2	1	2	5	7	5	2	3	1	6	4	7	5	1	1	7	5	6	3
280	1.47	44.7	1.52	20.69	38.53	-0.27	25	0.98	16.7	15.5	16.1	-0.18	0.36	-0.32	1.48	0.86	148.5	0.86	6637.95	66.38	0.56	0.5583	15.58	-0.44	3.33	0.3	1.25	7	7	7	1	2	1	7	7	7	1	4	1	7	7	7	6	1	1	7	5	7	3
281	1.45	36	1.47	17.12	38.53	-0.27	13	-1.18	18	19.17	18.58	-0.06	0.52	0.27	1.3	0.06	129.67	0.06	4668	46.68	-0.59	-0.59402	19.1	1.71	-8	-0.72	-0.46	6	6	7	3	5	7	6	5	5	5	7	1	7	5	5	1	1	1	7	7	6	1
283	1.45	51.4	1.5	24.45	35.91	-0.76	16	-0.64	21.63	22.2	21.92	0.12	0.43	-0.07	1.28	-0.01	128	-0.01	6579.2	65.79	0.52	0.52394	15.72	-0.35	-0.33	-0.03	-1.67	6	5	6	1	1	1	7	4	6	1	1	1	7	4	7	1	1	1	1	7	7	1
286	1.57	48.2	1.58	19.55	37.78	-0.41	18	-0.28	24.4	21.53	22.97	0.17	0.48	0.12	1.2	-0.35	120	-0.35	5784	57.84	0.06	0.05878	16.77	0.29	3.67	0.33	-0.24	7	7	7	7	1	1	7	7	6	6	3	1	7	7	7	4	1	1	7	7	7	5
292	1.52	37.6	1.6	16.27	41.15	0.22	21	0.26	18.17	17.67	17.92	-0.09	0.48	0.12	1.31	0.12	131	0.12	4925.6	49.26	-0.44	-0.44334	14.59	-1.04	0	0	-0.54	6	7	6	7	7	7	7	7	6	7	7	7	7	7	7	1	6	1	7	7	7	7
293	1.44	42.1	1.45	20.3	37.78	-0.41	25	0.98	18.07	16.03	17.05	-0.13	0.4	-0.15	1.16	-0.53	115.67	-0.53	4869.57	48.7	-0.48	-0.47612	17.44	0.7	5.33	0.48	1.09	7	6	7	4	2	1	7	4	7	6	7	1	3	2	7	1	2	1	1	7	7	3
296	1.55	57.2	1.6	23.81	33.3	-1.24	18	-0.28	23.87	19.13	21.5	0.1	0.38	-0.26	1	-1.2	100	-1.2	5720	57.2	0.02	0.02135	16.55	0.15	-7	-0.63	-3.1	5	7	6	7	7	1	7	6	7	7	6	1	7	7	6	3	1	1	4	7	6	7
297	1.62	88.3	1.63	33.65	21.59	-3.42	14	-1	13.87	13.57	13.72	-0.31	0.16	-1.09	1.21	-0.32	120.67	-0.32	10654.9	106.55	2.91	2.90801	18.87	1.57				4	4	6	7	7	5	6	7		7	7	4	4	6	7	7	7	7	6	7	7	7
298	1.59	73.8	1.66	29.19	31.35	-1.6	8	-2.08	28.83	26.47	27.65	0.42	0.37	-0.27	0.86	-1.77	86.33	-1.77	6371.4	63.71	0.4	0.40238	17.94	1	-7	-0.63	-4.67	6	7	7	1	2	1	7		7	5	4	6	5	3	7	4	2	6	7	5	7	3
300	1.62	39.7	1.66	15.13	31.35	-1.6	9	-1.9	20.9	18.53	19.72	0	0.5	0.19	1.06	-0.93	106.33	-0.93	4221.43	42.21	-0.86	-0.85525	16.65	0.22	-11.67	-1.06	-5.27	7	4	7	5	7	6	7		7	5	7	7	4	7	4	5	7	6		5	3	7
303	1.59	41.7	1.62	16.49	34.05	-1.1	22	0.44	22.8	23.43	23.12	0.18	0.55	0.41	1.62	1.43	162	1.43	6755.4	67.55	0.63	0.62701	14.63	-1.02	4	0.36	0.29	7	7	7	6	1	1	7	7	7	7	1	1	7	4	7	7	1	1	7	7	7	7
305	1.51	40.2	1.51	17.63	45.4	1.01	21	0.26	23.33	21.4	22.37	0.14	0.56	0.42	1.6	1.33	159.67	1.33	6418.6	64.19	0.43	0.42999	13.25	-1.86	-3.67	-0.33	0.55	7	1	7	7	1		7	7	7	1	7	7	7	7	7	1	1	1	7	7	7	1
306	1.55	48.7	1.54	20.27	37.78	-0.41	22	0.44	19.3	22.1	20.7	0.05	0.43	-0.08	1.18	-0.45	117.67	-0.45	5730.37	57.3	0.03	0.02741	15.96	-0.21	-13.33	-1.21	-1.77	7	7	7	7	1	1	7	7	7	1	1	1	7	7	7	1	1	1	7	7	7	1
315	1.51	34.9	1.53	15.3	32.77	-1.34	26	1.16	16.1	12.57	14.33	-0.28	0.41	-0.13	1.32	0.16	132	0.16	4606.8	46.07	-0.63	-0.62982	19.34	1.86	17	1.54	3.1	6	7	6	7	1	1	7	7	7	5	7	7	7	7	7	6	1	1	7	7	7	7
316	1.47	37.4	1.39	17.31	41.15	0.22	29	1.7	16.23	15.83	16.03	-0.19	0.43	-0.06	1.66	1.58	165.67	1.58	6195.93	61.96	0.3	0.29974	14.87	-0.87	1.33	0.12	2.57
331	1.43	30.4	1.46	14.87	39.65	-0.06	25	0.98	16.87	15.97	16.42	-0.17	0.54	0.36	1.13	-0.65	113	-0.65	3435.2	34.35	-1.32	-1.31515	17.79	0.91	27	2.44	3.46	7	4	7	4	4	4	7	6	5	1	4	1	7	6	7	1	1	6	4	4	7	4
333	1.47	45.5	1.5	21.06	33.3	-1.24	23	0.62	23	23.13	23.07	0.18	0.51	0.23	1.29	0.02	128.67	0.02	5854.33	58.54	0.1	0.09992	15.88	-0.25	-4.33	-0.39	-1.07	7	7	7	7	7		6	7	6	6	1	7	7	7	7	7	1	1	7		1	6
335	1.45	36	1.49	17.12	35.24	-0.88	15	-0.82	15.43	13.33	14.38	-0.27	0.4	-0.17	1.21	-0.31	121	-0.31	4356	43.56	-0.78	-0.77653	17.11	0.5	-2	-0.18	-1.96	7	6	7	7	6	3	7	6	7	5	6	5	1	5	7	6	6	1	1	7	7	5
[truncated: 24 more columns]
